# Supplementary material for: Enhanced RNA replication and pathogenesis in recent SARS-CoV-2 variants harboring the L260F mutation in NSP6
Source: PLoS Pathog. 2025 Mar 31;21(3):e1013020. doi: 10.1371/journal.ppat.1013020 (PMC11981139; doi:10.1371/journal.ppat.1013020)
Supplement: S1 Data — Excel file containing, in separate sheets, the underlying numerical data for Figs 2B, 2C, 3C, 3E, 3F, 3G, S2B, and S2C. (XLSX) [file ppat.1013020.s006.xlsx]

## Sheet: Fig. 2B
		Entry		Replication
	B.1	4.19551	0.0162533	1863.45	1863.45
	Delta	5.84106	1.5363	2364.3	897.385
	BA.1	1.41409	0.00213283	39.8052	38.2734
	BA.2	1	0	1	0.272797
	BA.2.75	0.517021	0.0487458	1.62809	1.02588
	BA.2.75.2	0.251571	0.0136458	1.62809	1.02588
	BA.4.6	1.07654	0.202014	31.654	26.644
	BA.5	1.07977	0.181751	4.04817	1.67714
	BF.7	1.23674	0.107469	2.7213	2.47004
	BQ.1.1	0.550275	0.124019	99.2878	78.0014
	XBB	0.185423	0.088529	106.845	108.341
	XBB.1.5	0.303679	0.103833	16.7565	6.79043
	XBB.1.16	0.28675	0.0765665	597.796	559.146
	EG.5.1	0.292013	0.121435	171.838	65.2324
	BA.2.86.1	2.42829	0.183325	91.8042	45.9752
	JN.1.1.1	1.67609	0.0910572	153.264	121.22

## Sheet: Fig. 2C
		Entry		Replication
	B.1	2.48712	0.446481	131.547	131.547
	Delta	1.69923	0.396126	529.691	156.537
	BA.1	2.26112	0.0657293	2.79866	7.57715
	BA.2	1	0	1	0.166112
	BA.2.75	1.24628	0.117774	0.986577	1.2313
	BA.2.75.2	0.383555	0.118037	0.986577	1.2313
	BA.4.6	2.04023	0.0584756	3.55034	8.54086
	BA.5	2.05913	0.152269	0.852349	0.551336
	BF.7	1.1232	0.0317008	0.758389	1.4071
	BQ.1.1	0.578684	0.0454339	10.396	7.82406
	XBB	0.18563	0.0158587	9.06711	15.9577
	XBB.1.5	0.76287	0.518202	3.02685	2.17238
	XBB.1.16	0.435755	0.11981	84.104	46.9709
	EG.5.1	0.956296	0.104061	23.8087	17.1399
	BA.2.86.1	1.5729	0.0351578	29.906	12.1611
	JN.1.1.1	1.43796	0.485886	36.1544	21.7167
				36.1544	130.735

## Sheet: Fig. 3C
	B.1	BA.1	BA.2	XBB.1.16	XBB.1.16 nsp6 F260L	BA.2 nsp6 L260F
	902.262	675.83	155.374	797.276	778.005	904.793
	898.502	650.851	96.855	748.898	715.734	631.523
	742.383	597.477	968.932	632.46	693.787	604.562
	738.494	546.586	856.504	603.162	606.046	565.141
	737.829	475.375	824.293	586.566	562.022	557.231
	735.942	413.626	718.965	525.444	554.558	548.894
	695.143	347.853	596.359	512.46	514.158	493.665
	694.067	332.774	423.247	487.069	446.754	493.553
	691.575	329.494	273.512	459.755	419.708	448.364
	689.519	299.586	219.087	444.281	411.796	420.208
	668.478	261.324	894.266	440.632	372.255	415.418
	662.993	253.815	890.8	437.124	867.368	399.123
	652.528	178.056	870.587	425.306	557.192	397.159
	649.11	172.402	836.137	421.04	243.979	394.875
	649.075	163.104	797.23	412.922	458.451	394.587
	644.813	157.878	790.93	406.476	287.888	379.961
	636.069	151.113	786.275	406.351	195.16	369.616
	618.461	120.792	785.516	401.951	194.255	366.748
	617.734	110.791	756.652	399.643	149.381	363.93
	616.372	107.464	729.693	396.92	98.4039	359.285
	615.38	95.706	721.992	392.373	239.451	355.955
	609.586	468.912	721.597	390.122	275.697	355.882
	596.12	425.725	716.144	384.941	286.26	352.004
	587.643	399.623	708.311	381.605	289.114	343.646
	585.551	352.007	699.233	379.145	307.783	343.027
	571.576	316.729	691.91	364.846	321.131	338.659
	564.84	315.384	655.291	360.934	326.71	332.172
	562.675	256.664	640.334	359.798	335.805	329.556
	561.257	251.4	584.922	358.923	346.849	329.362
	559.924	212.752	573.653	358.636	348.961	317.539
	539.788	210.518	553.734	357.424	350.26	317.381
	510.678	184.804	549.593	357.192	353.134	314.128
	506.692	179.554	529.152	356.095	360.189	310.441
	505.883	171.703	522.673	353.165	360.607	301.833
	505.623	170.427	495.929	352.889	361.575	294.16
	505.451	167.815	489.738	352.706	363.2	288.262
	504.223	167.315	454.996	352.547	369.913	286.949
	503.089	416.563	452.985	350.938	375.425	282.488
	497.801	366.245	449.932	348.893	391.652	277.681
	497.47	363.407	443.787	348.197	427.875	272.878
	493.323	269.994	411.249	347.957	440.868	271.959
	492.434	252.922	403.599	343.536	470.438	269.833
	492.272	244.042	400.084	338.801	474.481	266.514
	490.882	241.943	391.193	335.759	477.969	263.219
	487.25	234.682	358.252	335.403	480.376	259.155
	482.426	212.361	357.44	335.269	488.251	257.903
	477.742	201.091	356.771	333.741	494.129	256.615
	467.508	197.648	340.024	332.49	510.011	255.192
	467.104	181.381	335.619	328.457	516.724	252.603
	460.047	142.983	325.853	327.611	528.14	251.809
	459.871	973.791	324.949	324.394	530.873	249.673
	458.907	932.094	262.371	323.983	554.38	246.557
	450.538	896.346	247.231	322.598	555.579	244.001
	449.263	881.913	824.387	319.937	556.095	238.725
	447.76	881.206	761.645	319.759	583.021	237.313
	447.447	868.713	700.658	318.495	635.78	236.442
	444.669	845.797	690.395	316.809	661.926	236.321
	440.962	823.263	623.927	316.535	709.549	233.216
	438.412	799.087	586.086	315.739	785.702	231.347
	435.905	794.27	583.979	313.475	1167.18	227.129
	434.845	786.059	581.072	313.401	1113.81	226.561
	433.511	761.681	534.405	313.226	1061.47	224.749
	431.77	745.38	527.093	306.754	1051.33	223.49
	429.638	745.264	504.681	305.043	1022.75	217.929
	429.027	736.057	421.849	303.078	970.65	213.668
	427.995	722.938	388.052	302.909	931.709	210.496
	423.979	713.835	380.861	301.665	875.314	206.694
	422.522	708.369	373.288	298.174	872.389	203.186
	419.677	698.01	360.677	297.768	865.454	200.843
	416.23	670.037	333.277	297.484	843.647	196.004
	410.098	655.407	285.034	295.743	807.306	195.948
	408.703	634.174	236.827	295.181	804.56	191.254
	408.165	634.132	1253.99	295.016	803.579	188.352
	408.159	632.646	1185.05	293.792	796.018	186.964
	407.595	631.338	1098.79	293.706	764.041	186.782
	403.373	629.693	1091.33	293.577	761.239	185.41
	401.301	619.571	1022.24	291.806	760.579	178.684
	400.423	614.527	989.455	290.692	738.257	172.842
	393.26	611.966	965.857	288.85	715.366	169.876
	391.907	598.395	921.886	288.644	714.163	165.707
	390.438	596.443	880.491	288.197	707.81	161.117
	387.956	594.218	832.468	288.088	699.996	157.668
	384.07	590.841	822.113	286.192	697.337	155.9
	382.882	581.322	740.948	284.323	688.656	152.741
	375.127	574.88	687.008	281.844	683.47	139.037
	374.837	573.597	662.496	281.367	680.185	631.275
	372.911	573.04	661.043	280.508	678.009	607.755
	372.379	572.506	641.631	280.336	676.812	607.748
	370.424	567.107	641.455	279.567	676.618	601.967
	365.692	561.369	632.507	279.158	671.324	444.266
	365.403	554.232	628.949	278.151	666.886	442.173
	364.687	548.3	624.705	277.64	663.7	438.274
	362.914	546.656	621.073	275.725	661.899	432.785
	360.974	544.307	600.921	275.608	656.779	419.455
	359.896	541.089	595.973	274.396	652.541	418.831
	358.599	540.293	595.335	272.987	644.597	401.304
	357.951	539.184	577.554	272.684	638.354	400.506
	357.546	523.17	549.668	272.46	631.176	397.548
	353.439	521.806	539.549	265.992	622.871	384.397
	352.914	521.268	539.463	265.12	622.789	382.972
	349.579	519.492	506.137	264.545	619.255	374.271
	347.644	518.863	505.691	262.641	614.37	369.798
	342.654	518.782	505.05	262.46	613.464	368.871
	339.914	518.199	497.792	261.478	613.082	368.828
	338.975	516.757	496.539	259.35	609.099	361.587
	338.655	515.98	493.648	257.979	601.499	359.514
	338.357	515.684	444.051	257.896	593.662	358.795
	338.281	508.514	436.93	257.764	593.235	356.001
	335.971	507.832	415.735	256.599	590.217	352.913
	332.354	505.606	415.615	256.446	589.112	352.146
	331.503	504.227	374.833	254.57	588.272	339.421
	331.428	497.968	362.721	254.173	587.705	336.479
	327.387	496.946	346.999	254.145	579.427	334.937
	327.303	493.878	328.479	253.725	575.493	329.674
	326.322	487.501	321.534	249.626	571.65	329.121
	326.047	485.96	306.916	246.384	566.793	325.705
	325.686	483.548	292.226	245.854	564.678	325.182
	325.582	482.226	276.861	245.588	564.461	316.24
	321.342	482.091	267.687	245.544	564.379	314.373
	321.262	479.961	257.573	243.387	559.425	313.583
	319.779	479.583	244.273	241.822	558.863	312.584
	316.495	478.33	243.014	241.027	554.372	312.059
	314.506	475.334		240.772	553.777	297.603
	303.831	471.893		240.456	553.631	294.786
	303.569	470.169		240.061	548.396	287.04
	302.757	459.646		239.297	547.406	281.729
	302.24	458.903		238.776	546.942	279.871
	302.069	458.268		238.682	544.097	271.489
	302.067	457.309		238.609	541.448	265.799
	299.198	456.838		238.446	541.114	261.987
	296.6	456.725		238.158	539.123	261.671
	294.274	456.195		237.608	537.52	259.042
	294.237	452.204		237.481	535.083	252.108
	289.733	451.27		236.745	533.423	247.018
	287.616	445.73		236.519	531.367	241.557
	284.295	434.52		234.971	527.333	238.709
	284.003	434.149		234.405	518.768	233.658
	280.515	433.942		232.794	517.924	233.385
	279.436	432.701		231.674	516.992	229.505
	279.153	429.839		230.845	515.265	223.565
	278.092	428.44		229.919	511.262	220.308
	273.816	428.099		229.263	511.023	219.502
	270.8	426.974		228.454	506.426	217.989
	268.975	425.078		227.842	505.574	214.972
	268.666	422.583		227.687	505.355	212.235
	265.02	419.017		226.423	500.502	210.399
	263.368	415.853		224.91	494.608	204.924
	263.002	411.461		224.097	492.541	188.586
	261.124	404.706		223.771	489.814	187.641
	260.138	403.379		222.99	488.781	176.604
	259.626	398.531		222.292	488.571	175.157
	258.11	398.189		219.706	482.679	174.785
	257.732	395.777		219.271	480.866	159.387
	254.954	394.73		218.592	480.299	150.498
	254.917	392.523		217.773	479.976	143.45
	250.508	390.167		217.755	478.805	579.33
	246.888	387.932		217.626	477.977	426.754
	245.363	386.296		216.168	474.313	416.854
	242.289	384.901		215.201	472.349	376.37
	241.729	384.211		214.976	471.173	363.553
	241.009	382.678		213.862	471.092	359.187
	233.685	381.75		213.615	469.703	341.274
	233.418	379.65		213.272	467.316	335.894
	230.688	377.21		213.126	465.966	333.144
	223.351	372.402		212.927	463.867	323.827
	222.652	371.479		211.727	462.594	318.758
	210.471	370.713		207.7	461.408	309.322
	210.066	367.182		206.84	460.237	289.758
	209.372	366.93		205.876	455.179	288.081
	208.821	364.451		205.63	454.992	286.036
	206.333	363.32		204.619	453.936	285.438
	202.158	358.921		203.361	452.177	274.567
	198.383	355.885		202.306	451.926	268.011
	193.545	351.606		200.45	450.858	263.313
	191.297	336.033		200.28	447.947	255.626
	190.787	331.325		198.945	446.961	254.152
	187.424	329.511		197.688	445.773	251.684
	187.395	220.364		196.495	439.267	246.284
	186.683	1293.38		196.075	438.142	230.765
	185.775	1193.43		194.945	437.851	229.995
	178.375	986.519		194.833	437.668	219.542
	177.977	978.801		194.575	436.457	218.157
	176.837	836.347		193.8	434.774	218.017
	176.335	775.695		193.759	434.073	217.129
	173.791	751.81		191.945	432.479	214.988
	171.587	750.068		191.587	432.319	214.312
	171.294	728.826		190.508	426.967	212.221
	170.219	711.615		188.24	425.593	209.982
	167.717	691.99		188.057	424.552	209.466
	166.93	672.597		187.239	423.279	206.19
	166.882	661.002		186.249	422.41	198.584
	162.634	657.068		185.044	421.564	195.793
	160.328	628.665		184.961	420.277	188.814
	159.206	583.996		183.129	417.442	185.821
	157.658	577.663		182.57	414.392	177.722
	157.658	550.866		181.59	414.385	177.667
	157.146	495.572		180.365	410.437	176.605
	152.957	481.952		178.924	409.197	175.324
	149.133	474.282		178.262	396.784	173.999
	147.794	472.164		177.011	395.311	170.25
	145.142	459.323		176.207	394.048	170.065
	143.621	457.709		175.975	392.66	167.952
	143.24	456.602		174.93	389.255	160.319
	142.732	448.083		174.69	387.874	155.098
	141.566	445.148		174.228	386.744	153.159
	141.388	442.419		171.567	386.546	151.736
	140.515	432.601		170.095	386.165	149.875
	136.444	426.783		165.409	383.281	146.813
	136.299	426.245		164.608	381.667	144.607
	134.494	409.929		163.849	376.795	142.702
	133.785	402.781		162.646	376.073	141.705
	131.596	401.506		156.952	374.433	134.447
	131.323	395.97		152.238	374.083	126.542
	131.267	357.578		147.979	371.473	123.128
	130.051	357.394		134.221	370.303	116.486
	129.727	352.178		125.727	366.174	875.225
	128.608	352.035		678.392	352.074	844.299
	127.334	350.46		670.525	349.236	818.347
	125.658	347.328		665.032	348.2	761.329
	122.57	345.098		622.57	347.444	731.376
	122.279	333.09		556.109	347.07	660.006
	121.834	325.545		551.136	346.727	644.479
	121.762	321.138		550.321	346.256	635.281
	120.894	308.764		538.892	338.991	624.257
	120.742	305.016		530.992	338.221	610.959
	120.726	304.61		521.256	336.715	607.797
	120.672	289.432		516.62	336.314	581.683
	120.256	277.405		507.425	332.82	580.487
	119.524	251.006		486.392	331.794	570.904
	119.444	248.256		457.992	328.613	556.444
	119.349	244.944		453.632	325.363	549.451
	119.086	226.864		453.345	322.748	543.356
	118.535	1410.76		440.655	318.707	534.38
	117.383	978.92		436.776	306.565	526.523
	117.287	851.795		435.405	301.37	518.747
	116.864	772.136		433.186	278.466	517.876
	116.022	762.953		430.247	266.363	504.855
	115.57	726.372		426.115	1746.38	502.588
	114.866	663.915		423.749	1409.65	502.067
	114.842	648.708		419.095	1079.87	501.631
	114.582	646.458		416.531	980.981	499.263
	114.219	628.485		413.435	902.602	495.715
	113.906	615.876		407.397	858.476	495.252
	113.428	608.5		405.186	847.944	494.07
	112.786	589.36		400.669	822.837	491.388
	112.771	586.886		398.2	821.703	487.731
	112.556	580.628		392.2	781.758	485.508
	112.399	575.059		391.58	778.549	482.966
	112.338	557.145		390.833	749.279	479.768
	112.278	554.493		381.883	737.302	478.702
	111.893	537.887		381.801	717.423	476.835
	111.281	534.756		380.538	683.21	475.116
	110.549	529.132		378.794	677.359	473.985
	109.332	528.495		374.546	663.011	471.12
	109.033	526.967		370.824	619.758	465.04
	108.501	525.394		370.451	597.11	461.687
	107.643	524.119		369.545	581.09	459.548
	107.048	517.832		369.401	562.847	453.595
	105.846	509.734		367.024	558.269	448.49
	104.442	507.613		363.083	546.594	447.56
	103.344	504.896		359.087	537.263	443.137
	103.254	499.559		352.228	533.857	440.57
	102.828	498.386		349.057	517.433	439.747
	102.613	497.079		348.959	513.465	431.36
	102.549	492.816		348.063	508.91	430.208
	102.071	491.391		341.082	507.445	429.797
	101.717	484.645		336.964	505.449	426.158
	100.884	483.823		334.948	502.464	421.624
	99.9914	480.664		334.491	499.908	420.527
	98.9071	479.935		334.131	495.355	416.57
	97.8633	479.163		331.673	494.351	411.101
	96.802	462.583		331.513	485.761	401.581
	96.7055	461.323		331.474	479.736	401.508
	96.3124	458.297		330.318	477.663	401.392
	95.7157	450.432		327.577	470.46	400.574
	95.2821	445.954		326.917	468.428	399.304
	94.0377	438.91		324.083	464.586	395.852
	93.7174	434.959		323.045	461.027	394.615
	93.4231	433.083		322.662	445.855	391.375
	93.1074	432.062		320.021	440.482	390.604
	93.0282	427.38		317.899	435.199	384.651
	92.741	424.817		316.461	434.094	380.558
	92.2011	418.205		316.086	432.62	379.794
	91.5443	416.554		315.822	430.224	378.865
	91.0253	414.916		311.989	428.489	375.841
	90.5074	413.947		311.017	404.442	375.655
	90.3982	412.181		310.624	402.085	375.462
	90.391	400.281		306.662	395.3	374.879
	90.3146	393.964		304.89	394.754	372.618
	89.983	391.681		303.323	392.165	368.335
	89.6597	388.111		297.885	384.058	365.297
	89.21	385.22		297.87	352.534	361.266
	88.9621	384.826		297.653	352.066	361.108
	88.8919	384.222		295.64	306.901	360.616
	88.5072	382.134		295.392	285.919	359.628
	88.2859	381.839		295.312		358.977
	88.1828	377.509		294.749		358.728
	87.9971	375.134		294.678		357.438
	86.4728	359.777		294.367		357.287
	86.1089	359.146		294.297		357.225
	85.478	354.946		292.62		356.665
	85.432	353.919		292.299		354.256
	85.3418	353.153		289.714		353.961
	85.0956	353.081		289.414		353.923
	84.9323	351.858		285.596		352.312
	83.944	349.638		283.782		352.038
	81.2796	349.117		281.905		350.787
	80.4131	341.475		276.276		349.19
	80.2841	330.423		274.028		348.996
	76.4706	319.146		273.034		348.3
	76.0469	289.089		271.462		345.179
	75.3143	232.021		271.039		343.578
	74.2952			270.796		342.755
	74.2569			267.519		342.233
	919.203			267.031		340.887
	877.792			265.794		340.657
	771.11			263.874		339.279
	736.632			262.676		337.944
	731.366			260.727		336.237
	722.34			260.172		335.794
	689.755			258.375		335.171
	643.464			255.918		334.685
	624.458			254.832		332.804
	602.864			254.492		332.308
	601.231			253.375		332.218
	599.781			252.244		329.178
	595.88			250.723		329.069
	575.605			248.477		328.419
	572.405			246.945		326.093
	567.531			246.268		324.124
	566.842			246.154		323.266
	564.304			246.098		322.958
	554.796			244.588		322.316
	546.863			243.88		315.368
	544.133			243.124		310.262
	539.339			240.537		305.644
	535.922			240.326		305.159
	534.016			239.53		304.819
	531.803			239.417		303.315
	531.308			239.326		299.057
	529.68			238.811		297.851
	528.628			236.136		297.834
	524.645			235.313		290.848
	515.765			235.138		290.317
	514.495			235.077		287.772
	514.265			233.951		284.775
	505.648			230.325		278.476
	498.383			229.674		275.168
	497.904			229.614		275.144
	496.828			229.288		274.764
	494.115			228.825		269.235
	490.959			228.164		267.672
	483.947			227.844		233.739
	470.528			227.752		705.081
	468.118			226.377		681.111
	464.074			223.951		613.701
	463.607			223.098		594.635
	462.842			221.627		592.099
	460.49			217.29		585.925
	455.981			216.068		579.317
	455.749			215.5		575.631
	453.732			215.269		570.473
	450.869			214.123		565.509
	450.624			213.74		565.174
	445.089			210.707		549.067
	443.091			210.603		546.005
	441.279			209.348		535.84
	438.252			208.821		535.504
	434.698			208.65		530.74
	428.468			207.166		514.46
	424.649			206.009		512.499
	424.502			205.409		507.995
	421.02			204.895		506.802
	417.581			204.335		501.907
	416.972			202.902		500.086
	416.87			201.534		496.943
	416.714			201.38		484.1
	416.507			199.621		475.456
	416.494			199.302		473.583
	415.981			198.029		473.288
	414.496			197.483		462.84
	412.493			196.56		460.201
	411.989			196.477		449.232
	410.742			194.894		443.212
	406.893			194.634		426.178
	404.592			193.438		417.718
	403.899			192.865		415.973
	401.401			192.44		414.127
	400.935			191.894		410.85
	400.347			191.446		402.197
	399.551			191.294		388.665
	399.493			189.742		387.029
	396.452			189.717		358.491
	394.278			187.378		1467.77
	393.634			186.43		1398.7
	393.43			186.091		1345.97
	393.19			185.253		1186.25
	391.729			185.106		1179.6
	391.354			183.735		1094.59
	390.841			182.572		986.126
	388.708			182.131		934.717
	386.087			180.449		911.332
	384.608			175.358		889.039
	382.322			171.527		864.82
	375.492			167.71		860.14
	374.387			162.227		852.68
	372.662			158.258		828.149
	371.511			157.962		818.498
	369.654			157.479		801.654
	366.27			157.344		790.899
	365.791			155.025		787.279
	365.174			154.356		786.701
	363.385			148.67		784.404
	362.23			748.646		769.206
	361.137			663.727		768.166
	359.46			640.451		753.659
	359.442			573.714		744.692
	353.571			561.12		740.75
	353.149			555.45		729.793
	352.59			545.393		722.241
	351.285			543.901		711.437
	350.534			541.657		710.858
	349.328			521.406		705.621
	348.591			514.907		699.912
	348.141			510.767		697.628
	346.136			479.639		685.616
	344.761			475.352		679.357
	344.465			473.415		673.756
	343.057			461.095		667.185
	342.52			457.554		661.458
	341.414			448.547		658.264
	340.053			446.345		654.82
	339.627			444.176		652.322
	338.658			432.536		626.881
	331.775			430.576		624.852
	327.29			425.434		620.859
	327.179			418.271		617.65
	326.303			417.911		610.165
	323.837			415.977		606.729
	323.532			413.652		598.429
	323.292			411.195		595.141
	323.134			405.567		594.646
	320.724			404.688		586.06
	319.539			403.383		584.123
	318.303			401.31		583.951
	318.001			393.135		578.022
	317.442			388.189		575.71
	316.442			386.196		575.707
	315.597			385.167		571.935
	315.368			380.198		568.823
	313.971			377.551		568.291
	313.903			377.345		568.019
	311.847			369.891		567.214
	310.425			369.271		564.815
	309.117			361.294		562.72
	308.944			355.37		555.674
	308.402			353.418		555.562
	308.042			345.298		555.158
	304.337			340.307		549.16
	303.201			339.971		542.152
	300.477			338.747		541.876
	298.292			333.986		541.755
	297.848			332.025		537.86
	297.682			327.345		534.424
	295.259			324.825		533.004
	292.524			323.489		532.583
	291.844			317.902		531.366
	290.213			316.606		530.921
	287.713			310.828		525.069
	287.641			310.377		524.733
	287.398			310.312		524.054
	286.517			309.836		518.744
	285.88			309.586		510.818
	284.573			309.082		506.756
	282.978			308.446		505.871
	282.652			308.07		504.581
	282.083			307.995		502.87
	281.578			307.321		501.617
	281.108			306.495		499.172
	280.088			306.296		497.635
	276.039			304.756		493.382
	275.983			303.573		492.4
	272.456			303.067		489.943
	271.926			301.231		487.636
	268.549			300.338		487.329
	266.602			300.241		485.495
	265.275			294.257		480.838
	263.112			293.326		480.552
	252.637			290.064		480.244
	250.499			289.249		479.86
	250.423			288.831		479.72
	249.365			284.576		479.584
	248.872			284.204		478.215
	245.525			283.918		477.604
	243.286			281.341		477.135
	241.999			281.193		475.826
	241.665			278.69		473.26
	238.022			278.44		471.962
	233.236			277.137		471.8
	230.912			275.636		468.428
	227.678			273.372		468.35
	225.81			271.331		468.057
	219.978			270.763		467.34
	219.523			270.703		466.459
	218.007			270.329		465.689
	217.12			270.184		463.515
	213.823			270.161		463.399
	210.702			268.264		462.788
	200.159			268.09		462.092
	198.276			267.903		461.646
	198.115			266.954		461.462
	194.216			266.513		454.183
	193.463			265.914		453.805
	192.064			265.611		448.68
	191.346			264.663		448.321
	190.679			263.002		447.949
	190.113			261.208		444.804
	189.44			260.551		444.399
	186.75			259.743		443.422
	185.91			258.342		442.959
	184.606			257.495		442.578
	184.032			254.929		440.958
	183.892			254.77		433.301
	181.377			253.556		433.199
	179.919			253.448		432.83
	177.967			251.971		432.422
	177.306			250.873		430.117
	177.258			249.466		428.249
	177.041			249.006		426.984
	175.164			248.348		426.724
	173.796			246.516		426.359
	170.979			245.238		425.338
	167.611			242.933		425.318
	166.795			241.165		421.913
	163.788			240.076		419.874
	162.595			239.375		419.159
	161.429			238.848		415.571
	161.391			238.72		414.572
	161.251			236.407		413.309
	161.155			236.309		412.502
	159.807			236.138		411.99
	157.337			236.001		411.985
	156.853			235.977		411.968
	156.676			235.715		411.583
	156.321			235.497		410.638
	153.847			234.846		409.45
	151.98			232.932		409.222
	150.59			231.216		407.101
	149.372			230.911		405.842
	146.616			230.722		403.165
	144.65			230.676		401.962
	142.576			230.228		396.373
	139.443			228.402		395.637
	139.174			228.098		395.591
	138.793			222.817		393.53
	138.771			220.48		389.472
	137.329			220.034		388.933
	137.06			219.919		388.6
	135.028			219.774		387.642
	134.724			219.528		387.233
	130.8			219.2		382.143
	129.237			218.968		380.248
	128.459			218.925		379.958
	114.694			216.588		376.644
	740.27			215.311		371.85
	655.806			215.162		370.691
	623.045			214.007		367.369
	622.531			213.279		366.238
	622.412			211.838		365.273
	598.487			211.666		364.269
	587.678			209.741		356.77
	562.732			208.34		356.44
	548.469			206.454		350.423
	547.603			202.829		340.083
	546.059			199.418		338.498
	535.016			197.236		337.58
	525.609			195.242		334.062
	520.437			193.075		330.958
	516.539			192.917		324.71
	512.372			191.736		320.692
	511.807			191.592		318.551
	509.287			191.389		317.786
	509.262			190.778		317.444
	499.109			190.508		317.056
	499.068			188.72		309.497
	489.389			186.389		305.551
	463.485			185.703		303.239
	458.227			184.069		303.047
	455.969			181.826		302.352
	445.957			181.545		301.563
	444.876			181.134		300.559
	439.208			180.564		298.163
	431.786			178.527		291.979
	431.489			177.613		288.747
	431.376			174.088		288.204
	430.096			172.74		286.937
	429.626			172.593		285.85
	427.621			170.707		269.593
	426.269			168.97		264.795
	425.494			168.309		264.415
	425.178			167.805		262.288
	418.733			162.683
	416.982			161.193
	410.916			156.538
	410.397			156.153
	410.145			156.055
	409.559			152.549
	409.409			152.452
	408.927			151.656
	408.092			2894.41
	408.077			1464.57
	407.353			1302.54
	406.332			1038.82
	402.12			1033.85
	400.385			953.031
	393.266			932.665
	389.862			911.266
	389.784			893.213
	389.625			879.311
	388.699			866.392
	387.845			845.58
	382.327			836.338
	381.957			826.133
	381.305			805.736
	381.108			805.513
	380.42			791.524
	379.45			777.017
	377.501			774.608
	375.128			763.651
	374.704			755.71
	373.395			755.7
	372.536			755.365
	372.054			747.59
	370.979			739.54
	365.908			731.81
	364.543			730.579
	362.605			729.677
	361.442			729.002
	361.394			724.956
	361.279			723.637
	359.886			722.338
	355.31			722.191
	355.295			720.893
	353.54			713.2
	351.877			699.433
	350.684			694.04
	350.285			693.288
	350.132			690.224
	349.486			685.419
	349.07			684.278
	348.774			676.469
	348.256			674.178
	348.079			670.848
	346.824			661.876
	346.039			659.399
	342.715			655.106
	342.709			650.955
	340.886			648.335
	339.367			646.408
	339.214			646.188
	337.076			643.424
	336.118			641.051
	335.86			638.128
	334.477			637.9
	334.301			634.617
	334.009			629.729
	333.609			628.036
	333.118			626.628
	332.079			621.435
	330.358			618.066
	329.91			617.528
	329.506			617.299
	329.438			616.849
	326.262			613.16
	324.63			612.631
	324.501			607.006
	323.166			599.031
	322.996			588.261
	322.28			587.288
	321.714			583.992
	321.071			583.919
	320.716			580.919
	319.066			570.25
	318.934			566.01
	318.471			564.507
	317.815			562.203
	316.511			549.34
	316.335			543.665
	315.483			541.805
	314.843			540.256
	312.264			538.758
	311.638			535.833
	309.821			530.88
	309.201			530.808
	307.851			525.37
	305.349			524.497
	304.581			523.214
	303.708			516.612
	303.645			515.989
	303.467			508.594
	302.911			500.115
	299.675			499.299
	299.407			495.905
	299.328			494.95
	299.117			494.879
	299.085			494.366
	298.748			491.945
	298.614			489.979
	297.012			488.349
	296.865			486.78
	296.713			484.872
	296.526			478.704
	296.157			475.018
	294.441			472.045
	291.72			471.063
	291.686			470.301
	291.593			468.176
	291.175			464.511
	289.221			461.706
	288.805			456.852
	288.594			456.835
	288.128			454.724
	288.009			453.32
	284.588			451.431
	283.946			449.887
	283.174			447.237
	283.108			447.178
	282.486			446.333
	282.475			440.283
	281.023			438.592
	280.878			435.065
	280.136			433.984
	279.145			432.428
	278.664			427.829
	278.104			425.707
	276.392			425.574
	275.873			420.723
	274.852			417.643
	274.474			416.573
	274.322			415.504
	273.524			415.38
	272.99			411.074
	272.731			405.439
	272.714			404.006
	272.406			403.317
	271.585			401.968
	270.072			400.346
	269.794			397.421
	269.019			392.056
	268.929			389.886
	268.234			387.68
	267.894			386.109
	267.562			379.039
	267.11			379.037
	267.051			376.43
	266.207			376.389
	265.118			374.483
	264.564			373.493
	264.205			373.096
	263.957			362.87
	263.955			360.126
	262.601			358.64
	259.443			357.592
	259.1			356.958
	258.623			354.086
	258.55			351.875
	257.96			348.78
	257.721			346.504
	257.211			336.453
	256.305			332.658
	254.582			326.936
	254.081			323.024
	253.467			308.41
	250.77			285.825
	250.497			1264.87
	249.3			1176.41
	249.285			1130.13
	248.517			883.996
	248.208			855.571
	247.51			819.994
	246.671			775.394
	246.056			770.858
	245.701			742.847
	245.321			742.599
	243.708			741.648
	243.676			732.704
	240.898			726.815
	240.409			713.373
	240.129			710.096
	239.327			704.495
	239.179			689.722
	238.621			680.689
	237.696			668.714
	236.971			667.774
	236.85			664.347
	236.669			662.382
	236.292			646.525
	236.037			640.026
	235.989			638.769
	235.848			636.487
	235.063			634.074
	233.664			611.245
	233.602			604.961
	232.679			600.202
	231.896			597.934
	231.234			594.845
	230.648			590.811
	230.106			584.208
	229.868			581.617
	229.491			578.999
	229.357			578.278
	227.751			561.39
	225.614			559.811
	225.492			558.504
	224.605			550.837
	224.275			546.087
	223.384			539.388
	223.109			538.589
	221.898			534.233
	220.45			531.213
	220.44			530.735
	219.974			522.427
	219.203			519.347
	219.098			515.98
	215.419			515.703
	214.223			512.058
	213.991			511.644
	212.855			511.132
	211.735			507.226
	211.082			506.811
	210.974			498.891
	210.746			493.363
	209.581			489.964
	209.335			488.871
	209.291			487.208
	209.017			486.442
	208.592			482.6
	207.782			478.261
	206.589			477.133
	205.576			476.467
	204.218			473.508
	203.936			471.173
	203.613			465.322
	201.926			459.861
	201.873			457.857
	199.932			452.521
	199.569			452.369
	199.083			452.072
	197.008			450.33
	196.089			445.376
	195.433			443.994
	195.427			438.996
	194.885			435.231
	194.43			430.292
	193.976			427.784
	193.475			426.76
	192.926			426.041
	192.007			423.475
	190.149			423.298
	189.657			422.315
	189.485			419.789
	189.059			417.753
	188.334			416.664
	187.808			415.965
	187.177			414.646
	186.223			413.507
	185.764			413.17
	184.043			409.352
	183.201			408.578
	181.622			403.241
	180.911			399.959
	180.911			399.587
	179.94			398.001
	179.007			397.828
	178.902			381.293
	177.227			376.601
	173.14			369.582
	170.672			369.375
	166.377			368.145
	165.77			366.122
	164.936			362.057
	161.714			361.346
	161.683			359.357
	161.137			356.04
	160.205			355.129
	159.276			354.875
	156.966			354.823
	156.937			352.922
	154.26			349.061
	153.969			346.783
	153.466			341.443
	151.276			338.796
	151.271			338.765
	150.13			338.733
	149.852			333.673
	149.058			332.396
	147.956			331.41
	147.493			329.749
	145.76			319.025
	145.585			316.943
	145.52			315.445
	144.78			309.85
	143.881			309.145
	142.44			307.984
	142.165			304.529
	141.979			303.751
	140.091			303.165
	138.004			302.125
	137.261			302.102
	133.498			300.122
	132.995			299.022
	131.331			297.551
	128.721			296.817
	128.533			295.308
	128.373			295.2
	127.645			293.584
	126.465			291.184
	119.914			290.894
	112.248			290.239
	110.534			289.238
	103.656			289.107
	103.618			288.939
	1519.9			1471.83
	1368.41			1398.07
	1259.54			1278.11
	1230.73			1164.2
	1197.12			1106.05
	1123.29			1096.78
	1110.93			1027.27
	1092.32			999.454
	1062.35			949.377
	1052.7			945.639
	1036.33			924.299
	1005.18			923.483
	986.817			902.521
	986.553			850.66
	963.134			819.238
	954.707			815.241
	951.784			789.382
	907.737			789.241
	871.3			782.216
	867.079			780.067
	864.504			770.642
	862.006			768.212
	853.042			766.706
	848.285			762.079
	841.06			761.7
	836.112			756.081
	827.857			750.253
	820.938			730.261
	820.915			728.834
	810.421			724.512
	809.991			714.648
	808.464			712.96
	805.214			712.526
	804.731			710.197
	799.377			709.346
	796.825			700.392
	788.241			690.072
	783.027			680.499
	778.276			675.115
	763.222			670.218
	761.973			667.079
	758.598			665.096
	753.84			660.525
	737.459			660.031
	734.936			651.292
	733.985			651.08
	733.017			649.257
	732.276			643.156
	726.466			636.254
	725.187			636.098
	719.429			635.36
	719.421			632.845
	709.104			631.513
	708.037			627.557
	705.792			624.182
	705.125			622.307
	698.258			621.661
	687.239			620.539
	687.181			608.855
	685.116			597.432
	683.605			592.187
	682.67			592.088
	682.055			589.969
	679.641			584.598
	678.99			582.063
	678.52			579.182
	678.035			574.236
	676.857			573.645
	671.659			571.223
	670.961			568.699
	666.478			567.948
	661.095			563.184
	660.298			562.943
	654.779			562.38
	653.215			562.346
	651.235			561.312
	650.263			557.081
	649.066			556.665
	640.876			556.151
	639.852			555.443
	639.498			552.603
	637.262			549.128
	637.097			547.017
	634.273			546.73
	627.346			544.917
	620.282			541.004
	620.261			537.564
	613.202			536.995
	611.127			536.019
	609.639			528.573
	606.425			524.549
	602.9			522.187
	602.379			518.955
	601.827			518.028
	599.973			516.778
	598.092			516.7
	595.307			510.952
	593.426			508.845
	593.117			508.688
	592.656			508.088
	591.909			506.489
	590.893			504.973
	586.625			504.189
	582.28			502.025
	580.807			499.611
	576.847			497.937
	570.204			494.698
	566.951			492.995
	565.283			488.213
	561.419			484.95
	560.901			484.744
	559.818			484.737
	556.893			484.322
	555.971			480.539
	548.374			475.222
	541.66			474.569
	539.798			466.588
	537.94			465.218
	537.627			464.37
	536.082			462.191
	535.747			460.881
	532.361			460.407
	530.378			459.836
	529.534			459.418
	529.289			457.636
	526.959			455.858
	525.353			455.162
	521.825			451.426
	518.473			448.222
	516.63			445.274
	512.035			444.577
	510.948			440.122
	507.494			438.34
	506.754			437.141
	506.196			435.679
	506.078			435.1
	506.049			433.521
	504.833			428.102
	504.623			422.795
	503.991			422.138
	502.661			422.101
	501.183			420.809
	500.502			420.073
	500.015			420.056
	491.936			416.61
	490.589			414.717
	488.868			413.144
	486.277			411.596
	484.539			408.932
	483.712			408.349
	482.546			406.461
	480.478			405.829
	479.401			401.931
	475.287			399.575
	473.988			396.252
	473.987			390.914
	473.853			388.137
	473.491			387.978
	473.263			385.272
	471.437			380.808
	468.019			379.625
	467.14			379.378
	465.974			376.023
	461.106			371.098
	459.814			370.787
	457.477			353.265
	453.802			353.028
	452.962			342.868
	446.37			338.257
	443.971			326.993
	442.778			326.482
	442.058			319.092
	441.301
	440.447
	437.441
	436.495
	433.848
	432.701
	430.347
	430.31
	429.933
	427.787
	427.199
	424.846
	417.955
	411.009
	406.952
	405.81
	405.342
	404.867
	403.203
	402.848
	398.387
	393.382
	393.294
	391.564
	391.46
	385.961
	384.205
	379.261
	373.04
	369.495
	366.221
	359.444
	350.088
	349.672
	348.646
	339.223
	336.197
	331.581
	319.672
	308.647
	291.885
	243.539
	1032.92
	937.538
	879.853
	859.431
	857.985
	827.804
	821.719
	816.371
	808.963
	796.014
	791.062
	775.901
	775.81
	769.3
	750.244
	727.609
	719.551
	712.685
	707.089
	701.21
	690.54
	687.897
	684.738
	682.097
	675.218
	673.389
	671.06
	665.613
	663.956
	660.589
	660.095
	659.624
	659.391
	652.598
	648.831
	646.145
	644.734
	643.447
	642.678
	639.528
	633.56
	633.466
	628.153
	624.571
	623.343
	621.122
	619.887
	619.676
	613.385
	612.002
	611.132
	608.508
	607.89
	601.972
	600.382
	599.582
	595.189
	593.34
	591.468
	591.149
	590.792
	590.102
	589.642
	587.803
	585.859
	583.749
	581.165
	580.893
	580.547
	580.381
	578.509
	577.486
	575.892
	574.613
	574.113
	573.034
	570.695
	569.626
	558.823
	557.758
	556.335
	555.36
	555.283
	554.682
	553.371
	551.706
	551.305
	551.24
	550.331
	548.545
	541.943
	541.67
	540.052
	536.797
	535.424
	534.576
	530.1
	529.541
	529.017
	526.717
	524.555
	523.592
	523.321
	522.602
	520.421
	516.047
	514.93
	514.809
	513.595
	512.471
	512.048
	509.805
	509.771
	508.659
	508.032
	507.2
	506.13
	504.359
	500.652
	500.287
	497.863
	497.676
	494.067
	493.08
	492.24
	491.749
	490.834
	489.613
	487.111
	486.295
	485.811
	485.683
	485.615
	484.46
	482.431
	481.546
	480.347
	480.168
	480.103
	479.996
	479.315
	478.69
	478.18
	475.989
	475.511
	474.656
	471.796
	471.251
	470.223
	469.146
	468.763
	468.289
	466.692
	462.951
	461.135
	460.102
	458.837
	457.287
	455.606
	455.148
	453.26
	452.912
	452.314
	451.56
	450.852
	450.412
	449.509
	449.491
	449.391
	447.634
	447.521
	446.652
	446.332
	444.183
	443.945
	439.905
	439.519
	438.412
	436.916
	436.78
	436.188
	435.704
	435.424
	435.239
	435.002
	433.079
	433.076
	432.647
	432.169
	430.614
	429.915
	428.499
	428.431
	425.197
	425.1
	424.918
	423.734
	421.776
	420.722
	420.643
	420.452
	420.419
	420.191
	420.165
	418.902
	418.664
	418.216
	417.683
	417.583
	417.231
	417.029
	414.997
	413.853
	412.676
	412.584
	412.261
	411.485
	411.061
	410.688
	410.371
	410.29
	409.714
	409.647
	409.213
	409.054
	408.904
	407.036
	406.839
	406.589
	406.577
	406.57
	406.382
	406.381
	406.164
	404.632
	403.482
	403.248
	401.54
	400.005
	397.867
	397.346
	397.094
	393.824
	393.273
	392.582
	392.566
	391.795
	391.709
	390.623
	390.585
	388.95
	388.643
	387.315
	387.241
	386.904
	386.893
	386.067
	386.018
	385.989
	385.693
	385.02
	384.366
	384.193
	384.143
	383.457
	383.234
	383.14
	382.956
	382.766
	382.647
	382.349
	382.29
	381.657
	381.105
	380.822
	378.712
	378.556
	378.438
	378.051
	376.804
	376.468
	376.293
	375.927
	375.311
	374.436
	372.495
	372.051
	371.511
	371.334
	371.308
	370.93
	370.673
	370.122
	367.744
	366.463
	365.143
	361.558
	361.439
	360.286
	359.751
	358.518
	350.269
	345.621
	342.549
	341.622
	341.388
	339.998
	334.132
	332.025
	331.178
	329.185
	322.477
	321.103
	314.174
	304.4
	300.491
	291.426
	273.185
	265.797
	263.986
	253.823
	251.11
	1500.82
	1297.3
	1266.6
	1155.43
	1104.13
	1052.89
	1015.57
	970.694
	936.168
	935.907
	898.655
	892.995
	873.274
	864.306
	860.075
	857.416
	855.468
	854.393
	852.003
	840.191
	837.026
	823.165
	821.388
	819.018
	818.496
	815.814
	808.972
	805.443
	803.157
	789.439
	775.964
	757.842
	753.476
	750.275
	749.688
	741.476
	734.073
	731.702
	729.406
	722.611
	721.549
	719.724
	716.017
	710.129
	706.615
	702.687
	697.986
	693.717
	690.737
	685.782
	684.688
	684.32
	682.137
	678.112
	672.533
	670.202
	669.883
	666.937
	661.235
	655.14
	654.569
	652.201
	650.012
	643.425
	637.311
	636.204
	636.079
	635.834
	633.651
	633.268
	628.514
	627.837
	625.058
	624.636
	623.855
	623.641
	617.936
	613.919
	607.255
	606.996
	606.462
	605.497
	604.969
	601.831
	599.52
	599.23
	598.616
	598.307
	596.43
	595.719
	590.641
	587.166
	585.894
	585.163
	584.024
	582.576
	581.136
	575.627
	574.956
	574.923
	572.88
	568.654
	564.026
	561.712
	560.355
	558.905
	558.595
	556.66
	556.169
	553.13
	552.415
	552.259
	548.715
	546.607
	546.112
	543.651
	542.91
	542.268
	541.861
	541.64
	541.487
	541.477
	541.124
	540.318
	539.632
	538.53
	537.925
	537.018
	536.969
	535.436
	532.206
	530.624
	530.623
	529.985
	529.203
	527.966
	527.139
	526.529
	526.263
	525.144
	525.095
	524.102
	524.01
	519.418
	518.949
	518.365
	517.227
	513.92
	513.302
	509.959
	509.254
	507.103
	505.767
	503.516
	501.446
	500.242
	498.59
	498.352
	495.788
	494.238
	492.326
	492.129
	490.19
	490.039
	490.009
	488.903
	488.76
	487.822
	487.511
	486.372
	486.36
	486.166
	482.755
	478.505
	478.179
	476.907
	476.59
	474.575
	473.548
	471.485
	471.268
	470.916
	470.1
	469.966
	469.847
	468.209
	468.166
	468.156
	467.392
	465.659
	464.3
	462.172
	459.819
	459.753
	459.546
	459.057
	458.965
	457.314
	457.224
	456.536
	455.664
	455.199
	454.666
	454.327
	454.078
	453.752
	450.388
	450.072
	448.763
	446.29
	446.287
	446.108
	445.593
	443.117
	443.062
	441.838
	440.596
	439.917
	438.991
	438.38
	437.368
	436.706
	435.924
	435.895
	435.736
	435.334
	433.984
	431.835
	431.563
	430.376
	429.635
	429.577
	428.404
	427.766
	423.402
	422.729
	420.291
	419.985
	418.81
	417.389
	416.855
	416.301
	415.289
	415.092
	413.824
	412.464
	412.309
	411.743
	410.156
	409.478
	409.035
	408.574
	408.389
	408.262
	407.766
	407.572
	407.419
	405.605
	401.58
	399.03
	397.514
	396.228
	395.234
	393.703
	393.162
	392.796
	389.719
	388.697
	388.399
	388.371
	386.736
	386.382
	386.359
	386.086
	385.571
	384.496
	384.125
	383.83
	383.306
	383.262
	377.182
	376.984
	375.026
	374.908
	374.757
	373.96
	373.503
	373.487
	371.872
	371.793
	371.463
	371.263
	371.256
	369.035
	368.399
	366.624
	364.245
	364.081
	362.9
	362.324
	359.716
	357.544
	356.121
	355.038
	352.714
	352.391
	352.272
	352.193
	350.833
	350.699
	349.892
	346.764
	343.541
	342.68
	342.51
	339.717
	339.528
	337.677
	336.527
	335.794
	335.678
	335.674
	334.734
	334.081
	332.682
	330.681
	330.514
	329.34
	327.902
	327.402
	324.911
	324.819
	324.397
	322.681
	321.104
	318.678
	317.463
	316.039
	315.046
	314.793
	313.213
	312.936
	312.393
	312.33
	311.501
	310.75
	309.966
	307.832
	304.237
	303.622
	301.64
	301.498
	297.515
	295.595
	293.226
	291.413
	291.159
	282.792
	282.439
	272.732

## Sheet: Fig. 3E
	WT	ΔLSG/I189V	ΔSGF	ΔSGF/L260F	Empty
	5907.79	5447.35	6444.06	5041.76	6448.97
	5597.7	5134.13	6136	4648.2	5933.55
	5942.66	5487.89	6918.41	5108.66	5946.66
	5788.72	5486.26	5840.24	4727.07	6030.49
	5434.1	5675.12	5701.38	4958.11	5825.82
	5294.9	5674.78	5667.29	5147.65	5133.17
	4992.75	6016.19	5855.81	5397.43	5136.42
	5557.94	5616.4	5886.67	5194.12	5161.21
	4222.3	6378.67	5643.25	5185.12	5607.9
	4232.44	5862.53	5312.29	5136.47	5412.16
	4795.96	5840.9	5662.89	5560.27	5871.67
	4098.13	6053.18	5968.01	5084.8	5303.62

## Sheet: Fig. 3F
	WT	ΔLSG/I189V	ΔSGF	ΔSGF/L260F	Empty
	48.351	17.2343	48.8492	28.0785	37.9079
	44.4417	18.1853	42.9497	23.1864	42.4938
	48.7647	19.2016	50.542	27.4817	42.4875
	45.6883	19.2182	50.5032	25.553	37.7045
	32.8704	46.9371	31.8935	29.0543	24.4822
	32.5855	47.694	34.2819	23.1486	24.1368
	21.8264	53.4316	29.6207	35.8376	28.6633
	33.0123	48.6162	32.1606	30.7821	31.1893
	7.9249	37.4909	32.1267	28.6434	45.1259
	10.8431	39.4903	18.7078	31.3589	30.8566
	8.12887	51.3858	32.9945	29.9541	28.9
	10.25	40.9447	24.4507	29.4084	33.2795

## Sheet: Fig. 3G
	WT	ΔLSG/I189V	ΔSGF	ΔSGF/L260F	Empty
	1.0439	0.647885	1.17982	1.04129	0.994006
	1.47428	0.882964	0.856323	0.944374	1.49308
	0.659686	0.705818	0.886546	0.837294	1.29645
	0.761176	0.456705	0.995516	0.82207	0.858053
	1.05162	0.456706	1.01074	0.752221	1.42086
	0.685059	1.02365	1.17602	0.689719	0.730729
	0.82207	1.42721	0.981431	1.24716	0.619815
	1.22099	1.30922	1.03797	0.913411	1.32982
	0.928635	0.456706	1.49893	0.799235	0.867741
	0.799235	0.62797	0.864038	0.570882	1.0079
	1.52897	0.539743	1.26964	0.870595	1.08832
	1.10025	0.761176	1.76973	1.26051	1.26472
	1.0004	1.28229	1.52607	1.10914	1.08468
	0.658193	0.685059	1.21788	1.45711	1.65804
	1.27878	0.782924	1.04945	0.819728	1.28131
	0.832816	0.727346	0.913411	1.37842	0.747336
	1.29704	0.913411	1.85832	1.31639	1.28313
	1.25988	1.08739	0.8413	1.21788	1.43778
	1.10078	1.21788	0.665485	0.782924	0.805951
	0.9705	0.782924	0.697077	1.12719	0.576891
	1.08468	0.799235	0.869214	2.14652	0.656514
	1.50713	0.983674	1.15933	1.59847	0.62797
	0.869915	0.608941	0.965114	1.28448	1.09609
	0.955628	0.862666	0.894382	0.89477	0.961485
	1.0333	0.946033	0.854859	0.848168	0.96877
	1.1242	0.548047	0.959082	0.507451	0.882964
	1.64714	0.82207	1.44809	1.12833	1.12975
	1.16252	0.871893	1.32204	0.730729	1.56241
	1.21484	0.82207	0.691978	0.608941	1.19251
	1.14176	0.830374	1.08167	0.730729	0.890576
	1.23379	0.964156	0.832536	0.848168	0.980246
	0.608941	0.961486	0.558196	1.17439	1.1786
	1.55729	1.06565	1.29478	0.848168	1.00475
	0.95147	0.882964	0.775337	0.745151	1.23311
	1.27588	1.1769	1.21788	0.898188	1.09409
	1.53323	2.01712	1.20652	2.25308	1.46146
	1.10328	0.712461	0.913411	0.989529	1.34325
	2.52945	1.09609	1.12833	1.19885	0.884867
	0.805951	0.599426	0.70099	1.14176	1.20404
	1.02929	1.16134	1.27021	0.456706	0.943858
	0.975689	0.608941	0.812936	0.608941	1.7507
	1.23864	0.685059	0.970499	1.43778	1.46146
	0.978655	0.685059	0.837294	1.00087	1.07949
	0.967881	0.964156	1.43862	1.14176	1.5528
	0.854308	1.18743	1.07736	0.856323	0.811921
	1.32982	0.608941	1.03162	0.827779	0.806371
	0.853515	0.570882	0.940276	0.639388	1.15604
	0.86657	0.456706	1.26863	0.456706	1.46886
	1.06117	1.27878	0.665485	0.742147	1.25594
	1.13389	0.837294	0.6542	0.913411	1.11639
	1.08167	0.456705	1.02145	1.54138	0.884867
	0.71768	1.941	0.94109	1.07949	0.674185
	0.930755	0.456706	1.04267	0.507451	1.5528
	0.764982	1.02262	0.685058	1.39698	1.11893
	0.95147	1.09895	1.01128	0.852517	1.03797
	1.16252	0.685059	0.9705	0.685059	1.18743
	0.999815	1.16714	1.30922	1.1552	1.63653
	0.850417	1.24556	0.900725	0.913411	1.24668
	1.17913	0.898188	0.782924	0.799235	0.95493
	0.647	2.60975	1.03797	0.710431	0.521949
	1.05042	0.456706	0.996449	0.532823	1.5731
	1.21417	1.37012	0.848168	0.5176	0.67304
	0.808018	0.974305	0.691978	0.456706	2.13129
	0.87828	0.761176	1.10914	0.913411	0.695932
	0.803802	0.970499	1.046	0.862666	1.08167
	0.875352	0.730729	0.973858	0.964975	1.40056
	1.08561	0.710431	0.932709	1.32796	1.24072
	0.887063	0.521949	1.17439	0.8971	0.859681
	0.882964	0.456706	0.694573	0.913411	1.94596
	0.981431	0.837294	1.24293	0.456706	1.29704
	1.05394	1.74808	0.685058	0.867741	1.07257
	1.32445	2.28353	1.16832	0.456706	0.657656
	0.961997	1.51744	0.678887	0.456706	0.702624
	1.22838	0.456705	0.848168	0.913411	0.706601
	0.890189	1.07227	1.21126	0.927683	1.20701
	1.10427	0.913411	1.09609	1.04027	2.74023
	0.761176	1.01128	1.25594	1.61698	0.701767
	0.685059	0.996449	0.970499	0.608941	1.21353
	1.04945	0.956907	1.27878	1.47342	1.57771
	0.825583	1.0715	1.15264	0.619815	1.56585
	0.639388	1.24556	2.18627	1.54138	1.35255
	1.16539	1.02759	0.899139	0.886546	1.25594
	0.710431	2.07274	1.82682	0.50478	1.0352
	0.862666	0.93976	1.98993	0.685058	1.25594
	0.748997	0.913411	1.00181	0.959082	1.41361
	1.66371	0.913412	2.00505	0.796307	1.16162
	1.17913	1.02759	0.902272	1.09895	1.96383
	1.18405	1.21263	1.81946	0.913411	0.997986
	0.761176	0.913411	0.921869	0.71768	1.5389
	0.996449	1.0439	1.04471	0.999044	0.832219
	0.619815	0.685059	1.1344	0.730729	0.866166
	0.633495	0.456706	1.06565	1.0149	1.37012
	1.48429	0.513794	1.11322	1.14176	0.730729
	0.730729	0.608941	0.989529	0.970499	0.761176
	1.26573	1.02759	1.37012	0.7764	1.02215
	0.953709	1.37012	1.27878	0.761176	1.18743
	0.710431	0.685059	1.03405	1.19688	1.53758
	0.937448	0.956907	0.825017	0.685059	1.34728
	0.746538	1.73548	1.63248	0.685058	1.73279
	0.768096	0.913411	1.07	1.19885	1.43311
	1.14642	0.702624	0.846981	0.913411	1.60432
	0.967141	0.667493	1.16493	1.1509	0.608941
	1.37012	0.989529	0.976843	0.839749	1.62825
	0.715505	1.24833	0.831857	0.895846	1.67459
	1.46627	0.710431	1.5611	0.767265	1.16252
	1.08987	1.14176	0.685058	1.37012	1.1344
	1.11436	1.54577	0.970499	0.456706	1.14176
	0.88426	0.608941	0.913411	0.758304	1.16961
	1.14964	0.964156	1.0245	1.73548	1.38126
	0.59723	1.82682	1.6795	0.913411	1.46146
	1.29985	1.0352	1.2537	0.773603	1.3587
	2.07344	1.10914	0.95493	0.600928	0.742147
	1.31002	0.685059	0.710431	0.570882	1.0336
	0.614796	1.09609	1.07388	1.18743	0.913411
	0.970499	0.617896	1.31639	1.53619	1.38439
	0.750302	1.23311	0.761176	0.795006	0.743114
	0.752221	1.24556	1.09283	0.913411	1.08907
	2.12234	1.41736	0.895383	1.11322	1.50526
	1.70313	0.82207	1.47602	0.685058	1.5269
	1.22264	0.959082	1.40472	0.7764	0.862666
	0.657656	0.913411	0.875352	0.752221	1.0336
	0.7764	0.799235	1.09283	0.710431	1.05394
	1.37012	1.11249	1.16714	0.788855	0.82642
	1.47002	0.513794	1.53081	0.956907	1.08219
	1.55618	1.23963	1.89207	1.0188	1.28057
	0.874543	0.799235	1.17782	0.548047	1.1509
	0.913411	0.521949	1.45004	0.685058	1.30784
	1.41672	1.40525	1.09609	0.799235	1.1242
	0.964156	0.837294	1.82682	0.937448	1.06074
	1.21027	2.21828	1.22332	0.723117	1.32118
	0.913411	0.989529	1.71543	0.456706	0.873698
	0.779913	0.837294	0.87828	0.532823	1.08594
	0.864826	0.913411	1.64691	0.965606	0.799235
	1.43828	1.09609	1.23752	0.740178	1.18617
	1.03127	0.685059	0.876875	1.00475	0.79362
	1.06565	0.639388	1.37012	0.710431	0.647
	0.940276	1.37012	1.08243	0.725356	0.456706
	1.20186	1.06565	1.15699	0.494764	1.23311
	1.29704	1.43021	0.92646	0.874265	0.786549
	1.121	1.88391	1.02215	0.949948	0.802321
	1.30161	1.44623	1.32662	0.608941	0.818264
	0.944908	1.40525	1.09948	1.03255	0.82207
	0.675924	0.685058	0.82207	0.62278	1.20893
	0.77205	0.862666	0.942876	0.725356	1.13212
	1.17782	0.593717	1.0439	1.40926	0.761176
	1.41008	0.761176	1.18371	0.639388	1.14176
	1.12219	1.40395	0.830374	0.494764	0.873698
	0.711924	0.962344	1.17155	0.584583	0.587193
	1.14868	1.18405	1.47828	1.28229	1.0079
	1.26775	1.23579	0.662223	0.632362	0.608941
	1.35255	0.456705	0.913411	1.02759	0.896177
	1.43862	1.0439	1.2767	0.666029	0.71768
	0.825583	0.639388	0.955569	0.799235	0.811921
	0.975128	0.742147	0.81892	0.697077	0.900363
	1.20701	0.707446	0.965906	0.579665	1.2348
	0.790452	0.570882	0.71768	1.01757	0.873261
	0.972614	0.608941	1.00644	0.619815	1.25401
	1.59847	1.12654	1.67459	0.836123	1.04562
	1.42721	0.782924	0.871893	0.888945	0.7764
	1.66507	0.959082	0.766337	0.880789	0.902272
	1.02302	0.639388	1.2248	0.608941	0.811921
	1.24922	1.00475	1.21788	0.539743	0.875976
	0.869915	0.761176	0.795006	0.901068	0.694987
	1.65556	0.82207	1.32445	1.11436	0.71768
	1.19303	0.456706	1.06565	0.62278	0.984454
	1.47227	1.14176	0.757937	0.913411	1.21203
	0.850417	1.33499	0.913411	0.839749	1.71265
	1.0127	1.61478	1.23963	1.24105	1.0741
	2.37656	0.87828	1.51692	1.281	1.12654
	1.06823	1.53323	0.82207	1.05042	1.17439
	1.29107	0.747336	0.882964	0.913411	1.32445
	1.01246	1.28952	0.698491	0.913411	1.28016
	0.891663	0.761176	1.6422	0.782924	1.49308
	1.47161	0.570882	1.13035	0.642771	1.16351
	1.06565	0.608941	0.677692	0.913411	1.15868
	0.894382	1.14176	1.40818	0.570882	0.7764
	0.742147	0.7764	1.23963	0.749466	0.849819
	1.85369	1.26355	1.41431	0.935159	1.59847
	1.40818	0.913411	0.832816	0.702624	0.983674
	2.22344	1.03797	1.1116	1.00475	1.01617
	0.934653	0.837294	1.30487	1.02759	0.802321
	1.74623	0.913411	1.07783	0.702624	0.886546
	0.970499	1.26472	0.700282	0.790452	1.12872
	1.43355	1.13415	0.82642	1.07783	0.876381
	0.885899	0.608941	0.649003	0.690914	0.905108
	1.17031	0.456706	0.715505	0.521949	0.715505
	1.24167	0.725356	1.27878	0.513794	1.85727
	1.28708	0.456706	0.778091	0.95147	0.892652
	1.17221	0.456705	0.957609	1.31119	1.13463
	1.40274	0.456706	0.790881	0.82207	0.72019
	0.865337	0.994006	0.839351	0.95147	0.685058
	1.24626	1.11639	0.867741	0.788855	1.16386
	0.805951	0.685058	0.928144	0.772887	1.13484
	1.2052	1.71936	1.73067	0.832816	1.28952
	1.33141	0.87828	1.91816	0.705818	1.40274
	0.608941	0.456706	0.770691	0.652437	0.972982
	1.67459	0.532823	0.621627	0.608941	0.943858
	0.805951	0.871893	1.0439	0.761176	1.15868
	1.67906	0.570882	0.655273	0.576891	1.0352
	0.999815	0.791623	0.701369	0.961486	0.81624
	1.71993	0.761176	1.30487	1.35381	2.19654
	0.999815	0.532823	0.82207	0.558196	1.17221
	1.01833	0.869915	0.761176	1.28313	0.710431
	1.22838	0.862666	0.8413	0.61419	1.33268
	1.27878	0.587193	0.635417	0.685058	0.880789
	1.11091	1.63109	1.06565	0.805244	1.90117
	1.86385	0.913411	0.898679	0.82207	0.639388
	0.710431	0.82207	0.848168	0.456706	1.06117
	1.19613	1.10914	0.985051	0.855108	1.87757
	1.26266	0.548047	1.5528	0.612654	0.730729
	1.1552	1.14176	0.723117	0.702624	1.19802
	0.940276	0.456706	1.22959	0.608941	1.59847
	1.31937	0.456706	0.716401	0.712461	1.04774
	0.581262	0.985523	0.869915	0.891133	0.761176
	0.811921	0.456705	1.97613	0.551853	1.14176
	1.45652	0.782924	1.1902	0.830374	1.18254
	1.31199	0.608941	0.649927	0.819994	0.884867
	0.871893	0.548047	1.71761	0.808018	1.05763
	1.23379	0.685058	1.21417	1.05613	0.685059
	1.26195	0.799235	0.782924	1.15264	1.37012
	0.964156	0.669835	1.08468	0.456706	0.975974
	1.941	0.639388	1.18568	0.730729	0.953709
	1.14662	0.913411	0.710431	1.10793	0.969858
	1.40818	0.799235	1.64267	0.725356	0.972341
	1.12833	1.24833	0.884867	0.761176	0.799235
	1.56201	0.956907	1.45711	0.913411	1.31701
	0.62797	1.4649	1.10147	0.886546	1.22684
	0.62278	1.5716	0.7973	0.710431	0.761176
	1.39549	0.946033	0.825583	0.976843	1.71518
	0.788855	0.875352	1.86195	0.999815	0.794271
	0.761176	0.856323	0.983674	0.562099	1.02759
	0.884867	1.15933	1.48429	0.953125	0.974305
	0.570882	1.64414	0.805951	0.600242	0.600928
	0.849685	1.06565	0.947241	0.744261	1.0004
	0.72189	0.71768	1.33967	0.837294	1.41071
	1.29565	0.82207	0.502376	0.639388	1.23691
	0.999044	1.24266	0.913411	1.2609	1.63946
	0.944908	0.532823	1.53323	0.554571	0.994966
	1.54721	0.714844	1.30351	0.799235	0.811921
	1.06386	0.82207	0.977138	0.913411	0.677184
	0.882553	0.799235	0.896496	0.913411	2.28353
	1.33862	0.809615	1.19885	0.456706	1.11198
	0.933268	1.46146	1.02543	1.69634	0.993335
	0.710431	0.959082	1.07227	0.700282	0.972982
	1.10914	0.456706	1.23112	0.456706	1.12219
	1.0746	1.58504	0.587193	0.578494	0.834669
	1.58272	3.65365	1.65117	0.782924	0.913411
	0.456706	0.723117	1.10025	0.928981	0.901393
	0.869214	0.827007	1.71265	0.658506	1.23963
	0.882964	0.913411	1.14176	0.86657	1.0758
	1.40818	0.685059	1.19446	0.685059	0.968216
	0.685058	0.456706	0.719657	0.799235	0.755321
	1.11198	0.913411	1.15169	0.816534	1.14855
	1.17439	1.121	1.37012	1.71265	0.856323
	1.00475	1.77608	0.630689	0.644761	1.19885
	0.62278	0.710431	0.747336	1.5528	0.837294
	0.844905	0.669835	1.31701	0.913411	0.978655
	1.43536	1.5528	0.985523	0.690628	0.782924
	1.32763	0.837294	0.624164	0.664299	0.95493
	0.940276	0.685059	1.26051	0.863769	0.712906
	1.00475	0.647	1.6119	1.54292	1.06565
	1.12219	0.913411	0.888039	1.14868	1.82682
	1.11773	0.791623	1.78768	0.989529	0.593717
	1.46146	0.891663	0.592026	1.59847	1.31937
	1.29256	0.521949	0.647	0.742147	1.89533
	0.799235	0.562099	1.16028	0.726577	1.18984
	0.591031	0.551853	0.913411	0.685059	1.06565
	1.18916	0.974891	0.771325	0.72019	1.21788
	0.948542	1.24413	1.3375	0.747336	1.10914
	0.737755	0.860306	1.62701	1.26632	1.17439
	0.808864	0.685059	1.96735	0.735804	0.938784
	1.00644	1.02087	0.856323	1.73548	0.960657
	0.805951	1.14176	1.09212	0.697984	1.46146
	0.961486	0.782924	0.95228	1.07	0.601515
	0.956907	1.03797	1.08468	0.685058	0.635417
	1.49467	0.581262	1.43536	1.41819	0.790452
	1.5269	1.65556	0.786549	0.989529	1.25594
	0.769875	0.71768	1.24266	0.719311	1.08739
	0.849472	0.799235	0.71768	1.15699	0.818264
	1.0245	0.883946	2.00248	0.848168	0.89477
	1.08256	1.15808	1.13053	1.1769	2.13129
	1.18114	0.456705	0.991385	0.649003	0.667493
	1.06288	1.6084	1.09609	0.685058	0.781669
	0.928144	0.810284	1.12749	0.985523	0.966517
	1.04873	0.725836	1.69996	1.04662	0.80925
	0.714844	0.913411	0.72502	1.10371	0.827779
	0.871893	0.72019	0.782924	1.08907	0.779741
	0.930326	0.639388	1.03182	1.06074	1.06565
	1.0336	0.456706	0.770691	0.761176	1.16832
	0.647	1.54577	0.994006	0.843149	0.983674
	1.33125	0.948542	0.799235	0.799235	0.600928
	0.874265	0.659686	0.986219	0.652437	1.54772
	0.926844	0.617896	0.828595	0.875352	0.787423
	1.13524	1.31181	0.714334	1.16714	1.0439
	1.01002	0.82207	1.16539	0.840338	0.765654
	1.0004	0.710431	1.08875	0.84998	0.95147
	0.761176	0.456706	0.886546	0.775016	0.813159
	1.07949	0.654611	0.894114	0.685058	1.24895
	0.825583	1.35026	1.29985	1.14176	1.29214
	2.20741	0.946033	1.26195	0.770691	0.730729
	0.702624	1.37012	0.959082	0.456706	0.959744
	1.72406	0.639388	0.840338	1.28448	0.922366
	1.12975	0.674185	0.456706	0.882964	0.761176
	1.07783	0.456705	0.735804	0.943196	0.992154
	0.839351	0.532823	1.1769	1.05042	1.05794
	0.809021	0.456706	1.24993	1.25594	0.946033
	1.17262	0.840918	0.887063	0.787423	1.294
	1.09609	0.869915	0.795973	0.811921	0.591031
	1.10218	0.782924	1.42548	0.81765	0.639388
	1.27225	0.737755	0.901393	0.947241	0.806847
	1.09982	1.01128	0.62797	0.710431	0.87828
	0.869497	1.06565	0.978655	0.82207	0.790452
	1.00181	0.82207	0.864228	0.941516	1.08622
	0.799235	0.82207	1.32074	0.680398	1.14176
	1.47551	0.456706	0.725356	0.730729	1.09609
	0.947241	0.456706	0.983674	0.755321	1.21788
	1.2052	0.456706	0.935159	0.875352	0.913411
	1.05763	1.06021	0.889374	1.0203	1.59847
	1.20404	0.570882	0.786549	0.901068	1.26472
	0.976843	0.456705	1.31442	0.801772	1.07186
	0.809615	1.24833	0.844213	0.787423	1.02413
	1.07652	0.581262	1.07326	0.994006	1.14481
	1.14733	1.35185	0.987975	1.26472	0.948542
	1.69775	0.456705	1.05613	1.10371	0.970499
	0.761176	0.933268	0.989529	0.959082	1.18371
	0.664299	0.978655	0.790452	0.913411	1.43862
	1.38955	1.82682	1.11521	1.27878	1.29538
	1.21027	1.17982	1.1907	0.989529	1.11967
	1.15169	1.19613	1.25988	0.913411	1.23963
	0.887314	0.733133	1.32074	0.589911	0.964156
	0.702624	1.05763	1.38703	0.862666	1.0188
	1.10493	1.44785	1.25594	0.913411	1.30967
	0.891133	0.507451	1.38317	0.824298	1.06288
	1.13524	0.815546	0.82207	1.0336	1.55817
	1.59847	0.832816	0.542338	0.981071	0.795006
	0.815981	1.11893	1.18956	1.16252	1.01128
	0.858607	0.913411	1.28708	0.974305	1.07326
	0.788855	0.591031	0.964156	0.859042	0.925122
	0.570882	0.837294	0.977138	1.20773	0.98893
	1.10663	0.769188	2.20918	1.21788	1.34543
	0.913411	0.867741	1.01998	0.67513	0.950585
	1.5006	0.652437	2.02135	0.913411	1.13089
	0.978655	0.772887	1.17894	0.456706	0.669835
	1.11925	0.754557	1.30118	1.19189	0.548047
	1.47551	0.843149	0.815546	1.49191	1.27021
	0.877356	0.8971	0.805951	0.948542	1.42905
	0.862666	0.837294	1.37012	0.456706	0.636984
	0.794668	0.785534	1.05181	0.772886	0.904794
	1.26863	1.71265	0.943858	1.40926	1.27563
	1.38876	1.23691	1.22236	0.970499	0.896496
	0.835674	0.843149	0.825957	0.507451	0.644761
	0.730729	0.669835	0.896496	1.0336	0.978655
	0.981071	1.10147	2.17947	0.730729	1.50713
	0.934171	0.82207	1.69206	0.456706	0.532823
	1.25171	0.976405	2.08258	0.593717	0.80512
	1.27878	1.12036	0.661436	0.705818	0.932441
	0.780819	0.639388	1.98993	0.735185	0.658506
	0.799235	1.00222	1.5731	1.34608	1.59847
	0.832816	0.782924	1.23963	1.43536	0.834669
	1.22279	1.14964	0.825275	0.752221	0.9705
	1.00347	1.00475	0.886936	0.581262	0.661436
	0.81917	0.548047	0.639388	1.11639	1.69708
	1.02759	1.5441	0.67304	1.59847	1.05042
	1.05394	1.05042	0.883946	0.624966	1.0352
	1.04774	1.14176	0.838606	0.685058	1.18206
	1.32287	0.961486	0.882964	0.940276	0.945461
	1.06565	0.639388	1.04962	0.833488	0.877356
	1.02759	0.647	1.24224	0.456706	1.09757
	1.11639	1.0352	1.37963	0.647	0.774414
	0.761176	0.456705	0.913411	1.06288	1.05394
	1.18743	1.54138	0.978655	1.37012	0.992838
	0.82207	0.981917	0.608941	0.831857	2.11226
	1.07326	1.00709	0.768096	0.456706	1.5006
	0.901994	1.38396	1.16386	0.799235	0.748997
	1.14868	0.730729	0.753927	1.15169	0.960253
	1.37012	0.837294	1.13389	0.664299	0.949948
	1.1509	0.639388	0.890189	1.48429	0.854482
	1.50713	1.20404	0.832383	0.685059	1.13263
	0.893555	0.695932	1.00578	1.08832	0.972341
	0.953709	1.25594	1.06263	0.593717	0.950442
	0.913411	1.17439	1.3375	0.871893	0.981917
	0.913411	1.14176	0.975128	0.71768	1.09609
	0.949948	1.14176	0.949091	0.608941	0.7347
	0.695438	1.06565	1.21788	0.456706	0.722549
	1.14794	1.02759	1.28253	0.913411	0.639388
	0.856323	0.862666	1.93062	0.972982	0.930645
	0.95493	1.30922	0.777081	0.456706	0.799235
	0.977819	0.685059	1.11322	0.685059	0.75564
	0.808018	0.570882	0.730729	0.799235	1.14794
	1.1783	1.03797	0.524594	0.95493	1.09856
	0.700282	0.644761	1.02759	0.685059	0.850726
	0.898188	0.456705	1.00252	0.996449	1.44223
	1.08709	1.49467	0.82207	0.967141	0.871893
	0.814127	1.22589	0.88756	0.456706	0.992838
	0.82207	0.71768	0.82207	0.587193	0.975128
	0.932441	0.685058	1.64772	0.898188	1.10371
	0.608941	0.685059	1.29504	1.1242	0.719068
	0.799235	0.873698	1.03878	0.570882	0.578494
	0.943858	0.811921	1.01721	0.879581	0.867741
	1.22142	1.0188	1.42676	0.71768	1.53323
	0.852517	1.37012	1.07	0.676601	1.4124
	1.28708	0.959082	0.843149	0.72443	1.23791
	0.996449	1.06565	1.79299	1.18743	0.856323
	0.697077	0.867741	0.730729	1.02759	1.34065
	0.790452	0.867741	0.753564	1.26863	1.23963
	1.11436	0.913411	0.89793	0.456706	1.52235
	1.13114	0.532823	0.744261	0.513794	1.02087
	0.698491	0.975689	0.972982	1.33499	1.07949
	0.976405	0.994006	1.12975	0.771675	1.17636
	1.12002	1.07949	1.35026	0.811921	1.49191
	1.23963	1.24833	1.16079	0.656514	0.608941
	0.93551	0.913411	2.00248	1.0149	1.80507
	0.872815	0.676601	1.50851	0.507451	1.82682
	1.33206	1.49467	1.76022	0.95147	0.742147
	0.702624	1.02302	1.30959	0.769875	0.755321
	1.42492	0.507451	1.20048	0.862666	1.06565
	0.882964	1.04662	1.00326	0.777634	0.844475
	1.05956	0.997986	0.900725	0.991704	0.913411
	1.22142	1.31742	0.886546	0.62278	0.817263
	0.850417	1.12749	1.71721	0.913411	0.935872
	1.2609	1.64414	2.25091	0.581262	1.66075
	0.981917	0.659686	0.856323	0.608941	1.10371
	1.32592	0.581262	0.868855	0.827779	0.986484
	1.15318	0.848168	0.562099	0.913411	1.26051
	1.50544	0.913411	1.574	0.913411	0.757937
	0.834838	1.23963	0.808018	0.940276	0.811921
	1.21788	0.913411	1.95138	1.16386	1.67459
	1.23224	1.5267	0.71768	1.06565	2.09416
	0.879581	1.58325	0.624966	0.913411	1.44841
	1.26632	1.19549	1.03797	0.889374	0.739428
	1.03797	0.652437	0.685058	1.0439	1.22959
	0.62278	0.71768	0.82207	0.913411	0.989529
	0.712461	1.0746	0.913411	0.62278	1.10914
	0.93168	1.39088	1.10693	0.513794	1.09102
	1.41769	1.21788	0.782924	0.502376	1.43862
	1.70227	1.0004	1.05873	1.00956	1.71265
	0.827779	0.856323	0.862666	0.871893	0.799235
	0.851133	0.639388	0.891663	0.852517	0.890189
	0.913411	0.608941	1.29746	1.17782	1.28708
	1.0127	1.14176	0.8971	0.81892	0.70099
	1.37012	0.862666	0.966108	0.867741	0.992838
	0.997986	1.19446	1.08468	1.02759	1.5504
	0.71768	0.685059	1.6795	0.7764	1.63946
	1.1783	1.29577	1.16863	0.843149	1.11639
	1.23864	2.16935	0.866166	0.657656	0.799235
	1.39295	0.913411	0.685058	1.02759	1.00475
	1.74119	0.608941	0.862666	0.843149	0.742147
	1.33825	1.12833	0.737755	0.893555	0.608941
	0.913411	0.761176	0.793226	1.37012	1.27735
	0.661021	0.456706	1.23311	0.913411	0.805951
	0.732304	0.782924	0.813507	0.62797	0.913411
	0.754557	1.18743	1.3912	0.811921	1.10371
	0.848168	0.856323	1.14176	0.913411	1.06565
	1.22838	2.00553	1.11773	1.47551	0.938784
	1.31558	0.587193	1.41431	0.811921	1.35489
	1.19688	1.06565	1.21353	1.01654	1.07652
	0.883626	0.840918	1.47551	0.96877	0.899139
	0.982609	1.73899	0.919266	1.17439	0.723117
	0.867741	1.15214	0.869915	1.14176	0.608941
	0.644761	0.639388	1.24413	1.49467	0.880789
	1.91816	0.570882	0.827779	1.04774	0.761176
	0.789559	0.848168	1.0709	0.913411	0.992838
	1.0004	1.00475	0.671626	0.695932	0.818264
	0.645477	1.21788	1.02759	1.0786	1.0004
	0.809021	0.456705	0.913411	1.25594	1.07652
	1.40594	0.659686	0.80202	1.16079	0.639388
	1.04129	0.989529	1.97362	0.856323	0.95147
	1.48429	0.608941	0.871893	1.18984	0.844475
	0.948542	0.608941	0.781207	0.940276	1.47086
	1.37012	1.00475	0.913411	0.834366	0.92455
	0.985523	0.735804	1.48196	0.830374	0.927251
	1.65936	2.21327	0.72189	0.710431	0.976405
	0.930538	0.554571	0.64354	1.16252	0.913411
	1.05515	0.570882	0.959082	0.764283	0.811921
	1.6084	0.685059	1.00475	0.707894	1.43862
	0.932846	0.913412	1.06074	0.634313	0.844905
	0.982493	0.913411	0.662671	1.37012	0.92916
	0.891133	1.121	1.08468	0.913411	0.657211
	0.814127	1.24556	0.942876	0.946033	0.806847
	0.913411	0.782924	1.37012	1.06565	1.02759
	1.15881	1.37012	0.875352	1.0149	1.01807
	1.12749	0.608941	1.19982	0.587193	1.00203
	0.872944	0.737755	0.882964	0.685059	1.03745
	1.63877	0.913411	1.28266	0.913411	0.896496
	1.06911	0.456706	1.96115	1.34157	0.685058
	0.710431	1.28708	1.00599	0.698491	1.14176
	0.844905	0.456705	1.21442	0.948542	0.867741
	1.23057	3.34917	1.27225	0.723117	1.0805
	0.817263	0.837294	0.791623	0.7764	1.09785
	0.808018	1.37012	1.44623	0.456706	1.0746
	1.27609	1.05763	1.05205	1.74853	1.80145
	1.58449	0.970499	1.27497	0.730729	0.973307
	0.893555	0.707894	1.2767	0.867741	1.08233
	1.32029	1.1646	1.11639	0.7764	1.19885
	1.49467	2.588	1.04691	0.95147	0.730729
	0.857716	1.37012	0.932441	0.536133	0.757005
	1.01807	1.24833	1.05394	0.833488	1.49773
	1.52235	1.01236	1.04027	0.659686	1.3978
	1.08468	1.68981	1.08468	0.570882	1.03797
	0.971963	0.761176	0.67304	2.28353	1.26472
	1.27279	0.521949	0.848168	0.713603	1.52235
	0.994006	1.32662	1.14913	0.772886	1.58601
	1.56464	0.659686	1.70503	0.799235	0.936832
	0.864479	1.26736	1.08087	0.941955	1.18743
	1.09746	1.04027	0.96877	0.738789	1.58449
	0.952115	0.837294	0.761176	1.45071	0.8971
	0.968216	1.26266	1.46146	1.27878	1.11967
	1.18206	0.87828	0.712243	1.1769	1.6323
	1.50332	1.15699	0.913411	0.652437	1.31639
	0.999582	0.657656	0.991148	0.753564	0.870595
	0.978655	0.730729	1.16917	0.975689	1.16863
	1.40274	0.852517	0.799235	1.21788	1.20893
	1.64414	0.82207	0.840754	0.913412	1.18328
	1.14176	0.742147	1.7507	1.03797	0.970499
	0.924032	1.69996	0.905108	0.661757	1.25456
	1.76454	1.14176	0.781207	1.09895	0.591031
	1.40665	1.26051	0.570882	1.16917	0.974305
	1.20097	0.966108	1.03255	1.5528	0.82207
	0.667493	0.888039	0.685058	0.913411	0.913411
	1.00296	0.456706	1.30743	0.875352	1.28708
	1.07949	1.3286	1.01833	0.761176	0.919343
	0.853841	1.25827	0.899572	0.583568	0.678534
	0.711924	0.832816	1.37827	0.799235	0.570882
	1.43778	0.782924	0.630689	0.793226	1.05181
	0.994966	1.14176	1.49191	1.03973	1.51543
	0.975689	0.685059	1.29214	1.12975	0.62797
	1.0149	0.608941	1.15699	1.52235	1.11834
	0.793798	0.548047	1.21027	1.00475	0.845391
	2.19219	3.19694	0.701973	1.76158	0.936247
	2.45918	2.38892	1.03797	1.11132	1.17729
	0.734311	1.64414	1.47161	0.913411	1.29214
	0.564166	1.86834	1.10066	0.913411	1.39354
	0.93168	1.25594	0.494764	2.85441	0.707446
	1.12654	0.837294	1.15847	0.742147	0.825583
	1.15847	1.19333	1.24993	1.09369	0.941955
	0.761176	1.71265	1.5528	1.14176	1.19303
	3.19694	1.10914	1.36309	0.608941	0.819728
	1.09827	0.570882	1.84585	1.17439	0.82207
	0.972982	0.608941	1.52235	0.737755	1.19446
	1.14176	1.28313	1.14829	0.753564	1.50911
	1.59847	1.40525	0.985523	0.987073	1.27397
	1.37012	1.16714	1.5528	1.20186	1.04562
	1.32445	0.856323	0.773453	1.02759	1.19613
	0.778091	0.608941	0.983674	0.913411	0.539743
	1.18206	1.22589	0.799235	0.761176	0.555989
	1.27083	1.05763	0.728972	0.954007	0.808018
	1.23311	1.14176	1.62482	1.07949	1.06565
	1.08391	0.7764	1.06327	0.659686	1.08335
	1.10205	1.29985	0.852517	1.02759	1.16252
	1.1116	1.25594	0.913411	0.702624	0.955569
	1.12251	0.978655	0.819728	0.685058	0.806847
	0.880196	1.54883	0.727346	0.548047	1.14176
	1.25988	1.02759	0.790452	0.489328	1.37012
	1.15445	0.884867	0.735011	1.62775	1.33629
	0.81892	1.64414	1.40863	0.82207	1.05241
	1.25171	1.69634	0.755321	0.782924	1.04186
	2.15304	0.898188	1.0343	0.685059	1.47551
	1.27878	0.782924	0.678534	0.710431	1.09609
	0.959744	1.66241	1.18075	0.730729	1.06565
	0.996449	1.48695	0.92646	0.730729	1.14829
	0.941955	1.07949	1.6486	0.71768	1.46146
	0.712906	1.42721	1.11639	0.513794	0.536133
	0.815546	1.06565	0.840338	1.37012	1.10239
	1.19289	1.23112	1.44886	1.41164	1.17439
	0.913411	1.23691	1.14176	0.730729	1.24922
	0.913411	1.11639	0.513794	0.602021	0.877165
	0.829527	1.66371	1.07652	0.685059	1.11893
	0.732632	1.37012	0.844905	1.0188	0.79658
	0.737755	0.929722	1.31937	0.794271	1.27522
	0.723117	1.13331	0.881696	0.730729	1.65856
	0.498224	0.742147	1.31575	0.830374	1.28776
	0.704915	1.40161	1.20097	1.294	0.913411
	1.26217	0.875352	0.685059	0.71768	1.35707
	1.74708	1.13184	0.978655	0.570882	1.27563
	0.913411	1.12833	0.779086	1.72143	0.853841
	1.4014	0.532823	0.913411	1.47002	1.15022
	1.01931	1.04662	0.721114	0.777634	0.787423
	1.21788	1.25594	1.5006	0.608941	0.725356
	0.952557	0.685059	0.592026	0.67304	1.5731
	1.64691	1.65767	0.644761	1.18743	1.5731
	1.17439	1.23963	1.09609	0.742147	1.20893
	1.46146	1.39698	1.12884	1.26863	1.10914
	0.932441	0.934171	0.742147	0.674185	0.875352
	1.05515	1.294	0.803802	0.456706	1.15264
	0.697745	0.62278	0.828537	0.560502	1.62209
	1.37799	1.11639	0.710431	0.61717	0.456706
	1.14868	1.68151	0.856323	1.34936	1.38144
	2.07921	0.82207	0.941955	0.710431	1.02365
	1.49857	1.02759	1.941	0.456705	1.18743
	1.2274	1.11639	0.888039	0.587193	0.811921
	1.16539	0.959082	1.40959	0.913412	1.19885
	0.770691	0.685058	1.00475	0.537301	0.742147
	0.95493	0.953125	0.992574	0.608941	0.825017
	2.31866	1.10371	1.13298	0.871893	0.830374
	0.723117	1.14176	0.799235	0.558196	0.867741
	0.652437	1.71265	0.664299	0.649927	1.50444
	0.635417	0.510436	0.742147	0.869214	1.6119
	1.34244	0.913411	0.849685	0.913411	0.799235
	0.946033	1.46146	0.790452	0.639388	1.06565
	1.07949	0.652437	0.967141	1.59847	0.746324
	0.67513	0.790452	1.12749	0.768096	1.23963
	1.40161	1.05695	0.913411	0.730729	1.29985
	1.37012	0.725356	1.10239	0.913411	1.47161
	0.664299	0.961997	1.03878	0.608941	1.27878
	0.913411	0.840338	1.32287	0.647	0.685058
	0.736321	0.948542	1.75916	0.570882	1.0188
	0.86003	0.913411	0.669835	1.14176	1.07273
	0.904628	1.40395	0.700282	0.71768	0.82207
	1.37012	1.23172	1.07227	0.739428	1.8676
	1.23535	0.685059	0.652437	0.966108	0.570882
	1.05763	0.685058	1.30487	1.12749	1.10775
	0.608941	0.996449	0.966517	0.935159	0.913411
	0.814127	1.09164	1.10117	1.02759	0.830374
	0.659686	1.40056	0.8971	0.830374	1.08803
	1.56713	1.00856	0.608941	0.532823	0.560502
	1.19758	0.805951	0.913411	0.634313	1.3286
	1.08832	0.866166	0.727346	0.632362	1.09333
	0.843149	0.608941	0.761176	0.88999	1.11893
	0.837294	1.24224	0.600928	1.68068	0.898679
	0.859681	1.05873	0.456705	0.587193	1.17982
	0.665485	1.17782	0.996449	0.705818	0.830374
	1.50444	1.10371	0.777081	1.06565	1.19189
	0.929722	0.82207	1.14176	1.20186	1.23112
	0.799235	0.930977	0.747336	1.37012	0.793226
	0.710431	1.08304	0.643116	0.548047	1.27878
	0.71768	1.17782	1.61698	0.832816	1.44038
	1.35255	0.750302	0.913411	0.999044	1.33499
	1.35584	0.685059	0.809615	0.8413	0.664299
	0.893555	1.31639	0.782924	1.06565	0.938784
	0.983674	0.7764	0.772886	1.13619	1.34474
	1.51587	0.843149	0.84998	0.742147	1.73899
	0.82642	0.864038	0.456706	0.685059	0.685059
	0.896177	0.456706	0.779086	0.871893	1.19141
	1.39549	1.11639	0.639388	0.714844	1.21788
	1.09333	0.456705	1.49467	0.732632	1.15699
	1.07736	1.24556	0.608941	0.837294	1.7507
	1.10571	1.02087	1.80558	0.587193	0.786549
	1.10239	0.913411	0.903032	1.22959	1.14176
	1.39222	1.21788	1.30922	1.121	0.92003
	0.897663	1.21484	1.17439	1.27878	0.669835
	0.980574	1.02759	0.721114	0.608941	0.676601
	0.981917	0.59723	1.31055	1.04161	1.0704
	1.13184	0.853318	0.456706	0.808018	1.37012
	1.08468	1.14176	1.0715	0.792519	1.09827
	1.281	0.769875	0.856323	0.685059	1.35924
	0.935159	0.456706	0.808018	0.570882	1.49191
	1.37012	0.747336	1.0188	0.805951	0.753564
	0.71768	0.926844	0.793226	1.06565	0.761176
	1.39698	0.721114	0.69933	1.76973	0.67304
	4.11035	0.539743	1.34157	0.685059	1.39698
	1.34766	1.82682	0.456706	0.639388	0.992154
	1.50713	0.513794	0.938784	0.886009	1.32204
	0.782924	0.830374	1.72896	0.761176	0.710431
	0.82207	1.14176	1.17439	1.06565	1.47551
	0.997541	0.456706	0.570882	0.773603	1.01721
	1.31937	0.809615	0.570882	1.55003	1.51692
	0.885732	1.41696	0.992838	0.685058	1.06565
	1.22462	0.710431	1.17782	0.739033	1.12975
	1.15933	1.92469	1.40525	0.655273	1.20048
	1.22959	0.978655	0.71768	1.14176	1.16252
	1.17123	0.880789	1.4903	0.978655	1.42385
	0.595703	0.913411	0.685059	1.47161	0.925122
	1.39698	0.456706	0.739428	0.95493	0.845391
	0.619815	0.913411	1.16507	0.608941	1.1646
	1.15699	0.608941	0.761176	0.852517	1.44378
	0.887314	0.943858	0.619815	0.726577	1.45071
	0.940276	0.964156	1.36287	0.587193	0.989529
	0.849472	0.608941	1.17782	1.20893	0.842051
	1.21788	0.913411	0.711611	0.593717	0.732304
	1.08256	0.685059	0.862666	0.725356	0.82642
	1.0746	0.816534	0.989529	0.456706	0.799235
	0.968216	0.95147	1.09609	1.26863	1.52235
	1.28554	1.19446	0.825017	1.00475	0.962785
	1.18878	0.913411	0.685059	0.678887	1.50851
	1.65003	0.456706	0.639388	0.811921	1.0188
	1.17221	0.659686	0.730729	0.8971	1.09609
	0.947241	0.456705	0.943858	0.487153	1.4234
	1.18458	0.581262	0.62797	0.570882	1.07597
	0.562099	0.913411	0.685059	0.456706	1.23963
	1.48006	0.456706	1.06836	0.747336	1.3587
	0.695932	1.14176	1.0149	0.539743	0.752221
	1.43536	1.0715	0.808018	0.854482	1.14913
	1.11091	0.913411	0.852517	0.72826	1.74527
	1.17439	0.685059	0.937448	0.755321	1.63453
	1.1552	0.710431	1.16606	1.19141	1.07783
	1.79029	0.608941	0.830374	0.943858	1.38814
	1.27497	0.761176	0.62278	0.97751	0.761176
	0.777371	0.837294	1.09397	0.526968	1.34689
	1.01654	1.87249	0.913411	0.858607	0.977635
	1.50444	1.15699	0.799235	0.730729	1.03594
	0.970499	1.97906	0.608941	1.32204	0.59723
	1.32662	0.786549	1.00856	1.0188	1.39927
	1.52469	1.42721	0.978655	0.811921	0.69933
	0.970499	3.08276	1.11747	0.62278	0.913411
	1.09609	0.82642	1.40525	1.4903	1.05956
	0.624966	0.742147	0.532823	0.978655	0.608941
	1.11063	1.16623	0.587193	0.7764	0.739428
	0.899572	2.04174	0.989529	1.28131	1.27083
	1.23963	0.869915	0.95493	1.87249	0.788855
	0.935159	1.02413	0.593717	1.17439	1.0902
	0.833984	1.63453	0.655273	1.15378	1.3924
	0.92646	2.02777	0.913411	1.0352	0.799235
	0.804672	0.818264	0.938784	0.970499	1.08907
	1.11249	1.3467	0.608941	0.664299	0.800991
	1.1235	1.05763	0.943196	0.705818	1.02365
	1.44418	0.705818	0.71768	0.95147	0.925122
	1.31937	1.02302	0.941955	0.732452	0.850417
	0.781207	0.685058	0.978655	1.13331	0.721114
	1.10371	0.62797	0.761176	0.825017	1.22051
	1.69279	1.59847	0.694193	1.30712	0.758304
	0.859681	1.44623	0.82207	0.772887	0.892652
	1.24668	1.11814	0.882964	0.959082	0.913411
	1.5906	0.768425	2.28353	1.27497	0.938098
	0.913411	0.727346	1.6779	1.59847	0.895143
	0.996449	1.88391	0.849685	0.913411	0.88999
	1.33862	0.87828	1.26736	0.548047	0.92455
	1.16252	1.31303	0.456705	1.21027	1.0672
	1.24716	0.608941	1.26355	0.619815	0.992838
	1.12778	1.02158	1.11938	0.873698	0.585154
	1.62632	0.523868	0.82207	0.581262	1.21203
	1.0746	1.03846	0.856323	0.924032	1.27878
	1.30182	1.64691	0.913411	0.851133	0.551853
	1.05394	1.1769	1.2594	0.933268	0.848168
	1.3367	1.22397	0.652437	0.892652	1.09239
	1.52235	1.1371	1.64921	0.685058	0.866166
	1.24993	1.0555	1.11639	0.736622	0.956227
	1.14662	1.13263	1.41361	0.62278	0.830374
	0.639388	0.761176	1.07227	1.06565	0.735804
	0.890576	0.730729	1.10147	1.0149	1.0902
	2.28353	0.560502	0.890576	0.87828	0.548047
	0.817263	0.647	1.01721	0.871893	1.48429
	2.47926	0.698491	1.37012	0.956907	0.960253
	0.737755	0.750302	0.941955	0.559464	0.974305
	1.00087	1.57771	1.11639	1.3375	1.0004
	1.25873	2.82083	0.999044	0.799235	0.827007
	1.19885	1.46146	0.782924	0.959082	1.0245
	1.5441	0.824298	0.685059	0.747336	1.39866
	0.922455	0.987073	0.521949	1.06136	1.02759
	0.716401	0.967141	0.895846	1.89602	0.761176
	1.34608	1.04873	0.882964	0.742147	1.5906
	1.09982	1.25903	1.08468	1.16714	0.839351
	1.38074	1.34244	1.28814	0.830374	0.710431
	0.869915	0.82207	0.824607	0.723117	1.40818
	0.843149	0.570882	1.121	0.987472	1.15808
	0.964156	1.47451	0.639388	0.8413	2.19607
	1.03488	1.05042	0.963234	0.629513	0.659686
	1.06295	0.960253	0.761176	0.747336	0.761176
	0.908393	0.751808	0.913411	0.87828	1.54335
	1.294	0.999582	1.59847	0.707157	0.983674
	1.2815	1.0127	0.936247	0.953709	0.863361
	0.937448	0.805951	1.37012	1.03302	1.35109
	1.10914	0.839749	1.07783	0.608941	1.02158
	1.30382	1.35437	0.619815	0.730729	0.456705
	0.785123	1.12374	0.710431	1.0439	1.14707
	1.00475	1.33283	0.644761	1.06565	1.07949
	0.959082	0.957869	0.581262	1.04662	0.987759
	1.35109	0.502376	1.20404	0.766087	0.456706
	1.05042	1.05477	0.946033	0.712461	0.913411
	0.976208	1.38614	1.32204	0.956907	1.13524
	1.34216	1.24167	0.591031	1.10371	0.913411
	1.07877	1.35489	1.15169	0.799235	0.685059
	1.1646	1.25594	1.14868	2.0356	1.0004
	1.19885	0.982609	1.02262	0.896496	1.23379
	0.869497	0.592026	0.850417	1.08907	0.685059
	0.900363	0.933268	1.45575	0.62797	1.34474
	1.62057	0.799235	0.811921	0.986484	1.73548
	1.03973	0.839749	1.17636	0.913411	0.843149
	1.13783	0.793226	1.17636	1.11639	1.37012
	0.82642	0.788855	1.20837	0.792519	1.5528
	1.3532	0.817263	0.652437	1.18743	0.913411
	1.19289	0.984586	0.966694	1.29645	0.913411
	1.01682	1.37012	1.05181	0.804672	0.62797
	1.40818	1.21788	0.987073	1.14176	0.66296
	1.21788	1.19384	1.28952	0.913411	1.82682
	1.0746	1.3286	0.964156	1.40395	0.978655
	0.846808	1.55817	0.87828	0.685059	0.685059
	1.32445	1.44954	2.0298	1.19446	0.761176
	1.40437	1.58934	0.737755	0.887681	1.37012
	0.869214	0.639388	1.10571	1.87249	1.18743
	1.29577	1.79169	0.730729	0.977138	0.862666
	1.59001	2.21828	1.17512	0.558196	0.95493
	1.07783	0.685058	0.737755	0.871893	1.37012
	1.59847	1.05241	1.10914	0.624164	0.570882
	1.28229	1.14176	1.0746	0.744261	0.630689
	0.725356	0.975689	0.722232	0.745151	0.913411
	1.20493	1.16539	1.14176	1.18995	0.858607
	0.913411	1.03255	1.21353	1.28172	0.742147
	0.913411	1.21027	0.570882	0.809615	0.901393
	0.767265	1.20404	0.913411	1.01962	0.742147
	1.07949	1.00203	1.26138	0.810284	0.685058
	1.44319	0.730729	0.799235	0.652437	0.521949
	0.702624	1.01757	1.34543	0.913411	0.737755
	1.53058	1.17083	1.34608	0.862666	0.570882
	1.74029	1.36263	1.17439	1.0439	1.88639
	0.805244	0.827779	0.875352	1.23963	1.23112
	1.13415	1.78401	0.761176	0.989529	0.755927
	1.12325	1.5276	0.852517	0.456706	2.0878
	0.695932	1.00475	1.03024	0.602021	1.07949
	1.37012	0.924157	1.12833	0.805951	0.751354
	0.948542	1.07118	0.600928	1.00618	0.507451
	1.1552	1.04662	0.548047	1.14176	0.528817
	1.30295	1.0741	0.982609	0.761176	1.55618
	1.39866	0.885732	1.09609	0.695932	0.815546
	1.19613	1.03966	0.595703	1.13089	0.558196
	1.67459	1.19314	1.27878	1.02759	1.09609
	1.49191	0.618456	1.15445	0.799235	0.608941
	0.570882	1.15022	0.987472	0.767265	0.639388
	1.19001	1.10025	1.22397	1.38317	1.0439
	1.33097	0.793226	1.0439	1.33309	0.608941
	1.3286	1.2576	1.38839	0.82207	0.456706
	1.46699	0.913411	0.626643	0.72189	0.848168
	0.913411	0.870927	0.850417	1.10818	1.3375
	0.851133	0.783523	1.03085	0.948542	1.11436
	1.02759	0.787817	1.50444	0.970499	0.709096
	1.86426	1.05149	0.685059	0.634313	0.62797
	2.32702	0.901701	0.913411	0.938784	0.456706
	0.738789	1.00312	0.581262	0.817263	1.91667
	1.26863	0.808018	0.694987	0.647	1.1552
	1.36181	1.1646	0.963053	0.583568	1.46146
	0.87828	1.08468	0.685059	0.87828	1.95731
	0.895143	0.71768	0.815546	0.913411	1.05613
	1.37012	1.3587	0.698491	0.895846	1.13035
	0.891663	0.996449	1.09874	0.608941	1.02759
	1.31055	0.685058	0.710431	0.456706	1.16917
	1.14913	0.864479	0.82642	0.64354	1.26863
	1.79996	1.18607	1.26863	0.813766	0.736622
	1.3581	1.02215	0.881914	0.966108	1.24833
	1.10717	1.6619	1.01721	0.804672	0.856323
	1.046	1.59847	1.01617	0.772886	2.14775
	1.5441	1.03098	0.943858	0.978655	0.770691
	0.832816	1.07949	1.16191	1.23579	0.608941
	1.35409	1.00856	1.39549	0.858607	0.790881
	0.929722	1.00337	0.837294	0.793226	0.913411
	1.08739	1.26208	0.608941	0.837294	0.587193
	1.0127	0.975689	1.21788	1.67459	0.591031
	1.57485	1.59847	0.737755	0.913411	0.981071
	0.685058	1.11967	0.91772	1.06565	0.843913
	0.978655	1.08907	1.12975	0.651048	0.825583
	0.782924	1.0805	0.986069	1.53323	0.772886
	1.17439	1.22142	1.37012	1.54657	1.10025
	1.80926	1.18405	0.794271	0.845751	0.962785
	1.15044	1.56941	1.03574	0.456706	0.761176
	1.23311	0.948542	0.755321	0.548047	0.532823
	0.930019	1.01332	0.842051	1.26863	0.62797
	1.03797	0.639388	1.60539	0.664299	1.03797
	1.18206	0.94109	1.52235	1.47037	1.20186
	1.0746	1.02302	1.03797	1.37012	0.67513
	0.785534	0.989529	0.867741	1.37012	0.913411
	1.41293	0.730729	1.07652	0.935159	0.71768
	1.27397	1.37963	0.667493	1.51064	0.832816
	1.21263	1.05241	0.913411	1.37012	0.558196
	1.09895	0.82207	1.5911	0.639388	0.677692
	1.16832	1.12273	1.02759	0.964975	0.779086
	1.21788	1.08907	0.791623	0.941955	0.548047
	0.978655	1.01721	0.947241	0.647	1.26863
	1.21788	1.05241	0.7764	0.66491	1.20701
	0.925122	0.685058	0.953125	0.730729	0.713603
	1.34157	1.74485	0.712461	0.705818	0.548047
	0.806283	1.17782	1.18206	0.964156	0.62797
	1.5591	1.18148	0.8971	0.825583	1.05394
	0.971537	1.72303	0.685059	0.521949	0.805951
	1.12778	1.16351	1.21788	0.644761	1.71265
	1.10239	1.55948	0.695932	0.786549	1.34157
	0.944908	1.42465	0.817263	0.953125	0.761176
	1.10775	0.968017	0.913411	0.608941	0.570882
	1.38534	0.852517	1.1577	1.08356	0.837294
	1.20404	0.7347	1.26863	1.0149	1.65767
	2.53264	1.04248	1.39866	0.692425	1.08907
	1.00475	0.706806	0.639388	0.913411	0.705818
	1.35668	0.716198	1.43862	0.685059	0.652437
	1.17982	0.737755	0.817263	0.913411	0.884867
	1.89602	1.17104	0.986484	1.09102	0.925274
	1.89025	0.913411	0.815546	1.27225	0.785534
	1.4638	1.52235	1.33967	0.843149	0.978655
	0.848168	0.761176	0.664299	0.576891	0.71768
	0.999044	1.25594	1.06565	0.645687	0.705818
	1.62251	1.34244	0.92791	1.06565	0.562099
	1.26863	0.739428	0.799235	0.794271	1.60584
	1.10571	0.840754	0.818264	0.948542	0.791623
	1.01721	1.45024	1.08739	1.03302	0.996449
	1.48956	0.978655	0.94455	0.735804	1.04873
	0.82207	0.925755	0.975128	0.562099	0.887063
	1.09785	0.685058	1.19333	1.42086	1.14176
	0.947241	1.08167	0.799235	0.685059	0.963053
	0.871893	0.814127	0.853515	1.37012	0.959082
	1.12583	0.900363	0.970499	0.591031	0.969107
	0.966517	1.20404	1.02983	0.513794	0.7764
	1.05241	1.11556	0.692194	0.770691	0.619815
	1.10684	1.1242	1.5171	0.558196	0.799235
	0.773862	0.845751	1.08622	0.635417	1.0079
	0.685058	0.84998	1.21788	0.937448	0.788855
	1.20404	0.587193	1.24556	0.608941	0.835674
	1.38534	1.31531	0.456706	0.669835	0.774414
	1.40818	1.50505	0.608941	0.742147	0.86657
	1.9823	0.913411	0.978655	0.930326	0.967141
	1.63109	1.51855	0.959082	0.685058	1.46146
	1.90456	1.03997	0.761176	0.570882	1.22959
	0.730729	1.4242	0.903262	0.456706	1.1242
	1.26699	1.4694	0.630689	0.685059	0.647
	0.925122	0.869391	1.05848	0.884867	0.891663
	1.09452	0.913411	0.790714	0.608941	0.570882
	0.848168	0.945274	0.761176	0.884867	0.698491
	1.37012	0.959082	0.521949	1.21788	0.685058
	1.3948	1.09333	0.954189	1.47161	0.853841
	1.07186	1.05241	1.23579	0.685059	0.707894
	0.600928	0.793798	0.867741	1.28708	1.09785
	0.813311	0.558196	0.656514	0.824607	0.659686
	0.824056	1.51434	1.04774	1.17439	0.456706
	0.456706	1.24452	1.13645	1.19446	1.17617
	0.802695	1.49549	0.82207	0.939509	0.804672
	0.883946	1.32934	0.793226	1.05394	1.34936
	1.37944	0.860714	0.714844	0.895143	0.778091
	1.64772	0.570882	0.669835	0.827779	1.48429
	0.772886	0.948208	0.946033	0.71768	0.639388
	0.570882	0.710431	0.733991	1.17982	0.956907
	0.788855	0.702624	1.20404	0.744261	0.774768
	0.695932	1.34837	0.659686	1.11639	1.37012
	0.730729	0.652437	0.696476	0.767265	0.913411
	0.978655	0.713603	0.742147	0.685059	1.15378
	0.719068	1.27324	0.71768	0.989529	1.34157
	0.677692	0.736622	0.764486	0.913411	0.730729
	1.22803	0.988633	1.13015	1.38355	1.12749
	1.12241	1.27225	1.26632	1.45315	1.05042
	0.897663	0.852517	0.739428	1.23311	1.23691
	1.68727	0.832816	0.94455	1.71265	0.726577
	0.704088	1.32337	0.659686	0.928144	0.964156
	0.795006	1.1552	0.659686	0.940276	0.723117
	1.52235	0.773862	1.05241	1.58854	2.18838
	1.2505	1.02087	0.685059	1.03255	1.04129
	1.04627	0.781207	1.15411	1.70227	0.730729
	0.608941	1.45794	1.12833	0.959082	1.01029
	0.867741	0.890576	0.989529	1.27878	0.854482
	1.39354	0.786549	0.94109	0.95493	1.14176
	0.913411	1.20097	1.5445	0.985523	1.06565
	1.73983	1.53217	0.772886	0.95493	1.44623
	1.45004	0.978655	1.20701	0.456706	0.837294
	0.970499	1.31303	1.0149	1.09369	1.03182
	1.26632	1.77608	0.855108	0.955896	0.809615
	0.795973	0.835674	1.49799	1.28448	1.16079
	1.03182	1.32703	1.96735	1.30487	0.737755
	0.976405	1.08468	0.788855	1.21126	0.913411
	0.862666	1.10914	0.796307	0.825583	0.983674
	2.10085	1.70227	1.49355	1.37012	0.984772
	1.45851	1.48926	1.18743	0.82642	1.38643
	1.10663	0.851133	0.608941	0.985523	1.00475
	0.852517	0.913411	0.938784	1.67459	0.50478
	0.761176	0.953125	0.982348	0.799235	0.71768
	0.799235	0.730729	1.00475	0.677692	0.90279
	1.045	1.19141	1.7507	0.661757	0.902537
	0.994006	0.913411	1.5528	2.34442	0.761176
	0.865838	1.05613	1.07227	0.639388	0.608941
	0.925981	0.548047	1.51185	1.57517	0.817263
	1.08167	1.3375	0.989529	0.7347	1.63453
	1.17031	0.98681	0.728554	1.03797	1.08907
	1.06565	1.0439	1.34837	0.913411	0.860714
	0.715505	1.14176	1.29514	0.799235	0.730729
	1.0149	1.14176	1.08468	0.996449	3.37962
	0.853515	1.08468	0.840338	0.570882	1.52235
	0.892885	0.938784	0.726577	0.659686	0.862666
	0.898437	0.837294	1.22589	0.513794	1.2274
	1.0746	0.873698	1.03255	0.875352	0.456706
	1.10536	0.778091	0.992154	0.739428	1.06021
	1.09609	0.587193	1.01332	0.652437	1.37012
	0.754557	0.924925	0.872815	0.93168	0.739428
	1.14176	0.837294	0.901068	1.14176	0.578494
	1.07186	1.04873	1.08907	0.841771	1.84313
	0.834915	0.946033	1.16714	1.14176	1.73067
	0.853515	0.456706	0.456706	0.867741	0.608941
	1.31303	0.913411	0.747336	1.32118	1.96522
	1.08907	1.20186	1.3304	1.02215	0.730729
	0.743778	1.03685	1.1344	0.532823	1.28708
	1.22279	0.767265	1.40715	0.903694	2.01712
	0.913411	0.928144	1.07949	0.799235	0.862666
	0.737755	0.848168	0.498224	1.09609	1.02759
	1.35538	0.947664	1.22397	1.09283	1.05822
	1.54335	1.15933	0.995768	0.8413	1.01823
	0.981576	1.82682	1.0439	0.926276	0.810284
	0.873698	0.82207	0.608941	0.770691	1.0149
	0.775538	1.18743	1.35898	0.669835	0.62797
	1.12545	1.48798	0.808018	1.76158	1.30161
	0.900363	1.05149	0.851133	0.703574	1.06565
	1.11372	0.894114	0.639388	1.33967	1.42969
	0.812781	0.725356	1.03901	0.913411	0.791623
	0.913411	1.14176	0.913411	0.456705	0.861513
	0.666029	0.664299	0.866166	1.64921	1.67459
	0.983674	0.869915	1.19688	0.970499	0.647
	0.889374	1.28952	0.710431	0.652437	0.548047
	0.894382	1.60934	1.09856	0.456706	1.56041
	0.900725	1.13591	0.709096	1.41514	1.1344
	0.685059	0.579665	0.795006	1.14733	0.664299
	1.23818	0.608941	0.707894	0.712461	1.26863
	0.879759	1.08907	1.16539	0.587193	0.649003
	0.989529	0.775337	0.537301	0.913411	1.11639
	0.996449	1.00475	0.576891	0.608941	0.570882
	1.11436	0.934171	0.892652	0.456705	0.62278
	0.95228	1.222	0.521949	1.02759	0.869214
	0.898188	1.38839	1.0394	0.850417	0.532823
	1.35841	1.14607	1.35109	1.37012	0.456706
	1.19885	1.53927	0.608941	1.03685	1.14176
	1.06565	0.913411	1.46146	0.898437	0.456706
	1.31937	0.843149	1.00475	2.13129	1.02759
	1.09982	1.05205	0.710431	1.59847	1.05394
	1.16961	0.769875	0.754095	0.685059	0.685059
	1.20806	1.06565	0.992154	1.13559	0.62278
	0.913411	0.941955	0.913411	0.730729	0.608941
	2.33623	1.64414	1.08335	0.593717	0.936247
	1.53217	0.946033	0.639388	1.53619	0.799235
	2.16439	2.16009	0.948542	0.456706	0.761176
	1.14762	0.895846	0.82642	0.978655	0.570882
	1.11063	0.67513	1.6925	0.830374	2.74023
	1.0149	1.48852	0.828836	1.14176	0.685059
	1.86964	1.33967	0.978655	1.37012	0.989529
	1.6119	1.42492	1.10914	0.82207	0.691583
	1.97906	1.23311	0.931926	0.608941	0.539743
	1.51692	0.923449	0.742147	0.938784	1.02759
	1.05394	1.59847	0.82207	0.685059	1.02302
	1.24167	0.761176	0.750302	0.456706	0.913411
	0.913411	1.37012	0.898679	0.589911	0.983674
	1.07118	1.04287	0.742147	0.887314	0.456706
	1.80214	1.3621	0.864479	0.456706	1.82682
	0.913411	0.913411	0.87828	2.28353	1.12485
	0.778475	0.913411	0.913411	0.833984	0.82642
	0.904456	0.957205	0.7764	0.521949	1.1509
	1.12719	0.570882	0.881914	0.593717	1.82682
	0.754557	1.30161	0.652437	1.98667	0.7764
	1.24325	0.87828	0.856323	1.14176	0.867741
	1.14176	1.23057	0.932441	1.24325	0.989529
	1.78623	0.811164	1.17439	1.39354	0.832816
	1.01128	1.03085	0.913411	0.937448	0.698491
	1.38005	1.34565	1.10147	0.850726	0.82207
	0.781207	0.78223	0.639388	1.02215	1.25594
	1.41164	1.46555	0.925755	0.761176	0.456705
	1.32982	1.10493	1.11091	0.799235	0.82207
	0.685058	0.698491	0.59723	0.95147	1.33258
	2.07274	1.03085	1.56761	0.619815	0.805951
	1.45469	0.877356	1.56713	1.14642	0.987073
	0.889374	1.31476	0.957325	0.833984	0.938784
	0.942876	0.685059	1.58504	0.761176	0.953125
	1.08468	1.21235	0.62278	0.721114	0.981917
	1.00222	1.29985	0.581262	0.71768	0.761176
	1.19885	0.666543	1.09437	0.692425	0.946033
	1.31593	1.24266	1.44623	1.42721	0.548047
	1.03052	0.875352	0.795552	0.695932	1.28708
	1.17546	1.6925	1.04774	0.881914	0.870595
	0.913411	0.837294	1.20893	0.656514	0.456706
	0.930326	1.00124	1.28057	0.843149	0.943858
	0.730729	0.859681	0.884867	0.866166	0.913411
	1.08256	1.24224	1.20701	1.31937	0.848168
	1.54834	0.957609	0.989529	1.51064	1.27878
	1.13761	1.43862	1.10624	1.05394	2.18566
	1.1509	1.0439	1.76973	0.862666	0.948542
	0.639388	0.772886	0.946033	1.00087	1.04774
	1.32662	0.713603	1.24833	1.26632	1.12833
	1.37012	1.09982	1.34157	0.685059	1.00124
	1.46526	0.970499	0.87828	1.24364	0.837294
	1.20404	1.16134	0.883946	0.456706	0.782924
	1.48429	0.554571	1.35628	0.456706	1.22589
	1.01757	1.01332	0.992154	1.13802	0.761176
	1.64414	0.871893	1.30784	2.42625	0.983674
	0.837294	0.888724	1.121	0.456706	1.61049
	0.62797	1.38703	1.11639	1.27878	0.940276
	1.37012	0.860714	1.27225	1.09609	1.0439
	2.8381	1.81448	0.843149	1.41164	0.913411
	1.05394	1.37012	1.91816	0.761176	0.730729
	1.3978	0.835674	0.967141	1.02759	0.619815
	1.5528	1.37012	0.799235	1.11521	1.23579
	1.27878	1.25268	1.78115	0.780819	0.942563
	1.52897	0.71768	1.09609	0.738789	1.00475
	0.82642	0.959856	0.978655	1.14176	0.619815
	1.04027	2.01366	0.674185	0.677692	0.837294
	0.697745	1.06272	0.705818	1.34271	1.02759
	1.34325	0.639388	1.17155	1.1646	1.37012
	1.0352	1.06211	0.837294	1.00475	1.02302
	1.31937	0.713603	0.755321	0.747336	1.16252
	1.21203	0.861216	0.980014	0.852517	1.06565
	0.913411	0.8413	0.761176	1.17782	0.852517
	1.15808	1.70227	0.856323	0.827779	0.685059
	0.707157	0.685058	0.87828	0.685058	0.698491
	1.22959	1.37827	1.17155	0.799235	0.913411
	1.29801	0.900725	0.913411	0.67304	0.608941
	1.09609	1.294	1.3273	0.532823	0.892652
	1.28708	1.46886	0.913411	1.39698	0.862666
	0.899139	0.818264	0.755927	1.00124	1.23963
	1.34649	0.900363	1.0004	0.965606	1.66075
	1.03901	0.936247	0.87828	0.565445	1.69996
	0.972982	1.19446	0.685059	0.848168	0.548047
	1.15169	0.819994	1.09212	0.502376	0.892652
	1.53758	1.5528	0.616553	1.08468	0.913411
	0.813507	0.793798	0.659686	1.33206	0.82207
	1.40274	1.23057	0.829281	0.848168	0.786549
	0.913411	1.09283	0.895143	1.5911	0.723117
	1.46146	0.82642	0.787423	0.913411	0.827779
	0.71768	1.34427	1.13619	1.52235	0.799235
	1.95369	1.19688	0.989529	0.888039	1.02087
	1.35437	1.46699	1.42281	0.830374	0.959082
	1.03797	0.771325	0.72019	1.39698	0.710431
	0.975128	1.0931	0.978655	1.12833	0.913411
	0.808018	0.702624	0.778091	1.27878	0.685058
	1.13559	0.891663	0.587193	0.671626	0.871893
	1.11639	0.712461	1.03302	0.714334	1.03878
	0.656514	1.31509	1.30653	1.82682	1.47886
	1.27397	0.815546	1.12894	1.294	0.647
	0.799235	0.685059	1.06789	1.02505	0.456705
	0.882964	0.913411	0.981917	0.702624	0.833984
	1.0439	1.09856	1.06565	0.631328	0.608941
	0.7764	1.04186	0.994006	0.851694	0.456706
	1.37012	1.01128	0.82207	1.61245	1.40161
	0.978655	0.702624	1.0188	0.902537	0.456706
	0.837294	0.685059	1.52235	1.14176	0.837294
	1.26863	1.17326	0.848168	0.695932	0.871893
	0.959082	1.10663	1.18743	1.27878	0.685059
	0.830374	1.31476	0.994966	1.22169	0.634313
	0.929722	0.831204	0.71768	0.869915	0.796806
	0.608941	0.913411	1.00475	0.583568	0.721114
	0.456706	1.0715	1.26863	0.532823	0.989529
	0.769188	0.662223	1.33206	0.878812	0.570882
	0.837294	1.30922	1.05042	0.972982	1.00475
	0.685059	1.0439	0.827779	0.733497	0.785534
	0.700282	1.35743	0.811046	0.59723	0.772887
	1.23311	1.52235	1.09609	0.788855	0.750302
	0.930977	1.04934	0.886546	1.48429	1.10371
	0.747336	1.13669	1.10717	0.7764	0.861216
	0.969107	0.997986	1.03797	1.38587	0.835119
	0.913411	0.778475	0.456706	0.656514	1.08468
	0.889374	1.21126	0.584583	0.745151	0.913411
	1.11639	1.57771	0.770691	1.37012	0.666543
	0.921715	1.07652	1.10914	0.787423	0.787088
	0.875352	0.926098	0.893555	0.548047	0.913411
	1.02759	0.96531	1.71265	1.06021	1.0245
	1.31937	0.775538	1.37012	0.92543	0.867741
	1.68783	1.81448	1.37012	0.704088	0.946033
	1.24922	1.37916	1.41164	0.82207	0.913411
	0.791623	0.874265	0.739428	0.539743	1.78876
	0.608941	0.633796	1.18328	0.882964	1.02759
	1.08468	1.19224	0.778091	0.858053	0.739428
	0.698491	1.62825	0.608941	0.62278	0.675924
	1.95959	1.18135	0.62797	0.82207	0.701369
	1.39698	1.16886	0.858607	1.06565	0.62797
	0.639388	0.823357	1.89533	1.14176	0.581262
	1.06565	0.750855	1.21263	2.51188	0.647
	2.62606	0.71768	0.730729	0.978655	0.652437
	0.989529	0.875352	1.47758	0.879581	1.2153
	0.856323	0.867741	0.892652	0.723117	0.635417
	0.685058	0.702624	1.01029	0.685059	0.837294
	1.65117	0.735804	1.48429	1.3286	1.0248
	0.730729	1.37012	0.95493	0.71768	0.882272
	0.976405	1.11639	1.6119	0.869915	0.753564
	0.754557	0.87828	0.713603	0.692933	0.71768
	1.08907	1.40274	0.974305	0.815546	1.25594
	1.33358	0.782924	0.685058	0.924688	0.494764
	0.948542	1.91816	1.37012	0.756827	0.95493
	0.924285	0.690914	1.15699	0.761176	0.532823
	1.18743	1.0149	0.700282	0.456706	1.01998
	1.97906	1.16162	0.639388	1.14176	1.04562
	0.881914	1.40695	0.498224	1.24556	0.880789
	0.970499	1.2274	0.82207	1.04027	0.808018
	0.986484	1.17589	0.843149	1.24556	0.913411
	1.06565	1.18583	0.791623	0.946033	0.828836
	1.0439	0.962785	1.18526	0.93168	0.989529
	1.3286	1.19885	0.913411	1.27497	1.05042
	1.67154	1.06565	0.639388	0.608941	0.933268
	1.87249	0.950158	0.761176	1.13776	0.669835
	1.16252	0.991704	0.770691	0.605135	0.570882
	0.913411	1.06074	1.37012	0.855108	1.24833
	0.730729	2.04781	0.761176	0.608941	0.770131
	0.989529	1.00618	1.02759	0.888724	1.31303
	0.913411	1.3467	1.0439	0.587193	1.60634
	1.28708	1.26051	0.715505	0.705818	0.979601
	0.799235	1.38643	1.01128	1.23691	0.766613
	1.06565	1.18854	0.804672	0.913411	0.913411
	1.11091	0.822932	0.58552	1.31792	1.0188
	1.15318	1.84155	1.01654	0.80875	0.730729
	1.1902	1.11834	0.808018	0.659686	0.799235
	0.893555	1.18458	1.40983	0.667493	0.913411
	0.770691	1.17577	1.17439	1.07597	0.961486
	0.513794	0.958439	0.554571	0.570882	0.862666
	0.819728	1.08875	0.913411	1.52235	0.937448
	1.13184	0.805951	1.54005	1.37012	1.74225
	1.02413	1.15191	0.659686	0.752221	0.986484
	1.28708	1.08848	1.52235	1.22634	0.67304
	0.685059	0.987073	0.456705	1.09283	0.644761
	0.664299	1.18458	0.761176	0.62797	1.33967
	0.84998	1.14176	1.01128	0.913411	0.570882
	1.06565	1.09609	0.591031	0.730729	0.652437
	1.05457	1.62384	0.989529	0.913411	1.04027
	0.848168	0.940276	1.21027	0.716198	0.985523
	0.545509	1.09212	0.71768	0.737755	1.82682
	0.909143	0.844475	0.558196	0.64354	0.987975
	1.56422	1.44886	0.983674	0.849187	1.16028
	0.928635	1.11198	0.834669	0.82207	0.964156
	1.35109	0.685059	0.970499	0.552854	0.608941
	0.456706	1.19885	1.52235	0.647	1.18206
	1.39549	0.869214	0.608941	0.752221	1.08907
	1.06936	1.06565	0.723117	0.779086	1.48886
	0.738789	1.38517	1.69801	0.644761	0.456705
	1.20404	0.799235	0.833984	1.48176	0.913411
	0.832816	0.843149	1.71265	0.925122	1.01617
	0.92646	1.14176	1.9626	0.698491	1.19885
	1.16252	1.86834	0.880789	0.804672	1.41736
	0.988145	1.03637	1.04069	1.37873	1.19885
	0.968216	0.985761	1.23752	0.761176	1.0439
	0.685058	1.82682	1.07326	0.850417	1.18743
	1.28371	1.40056	1.57485	0.782924	0.456706
	0.888724	1.41905	1.54335	0.852517	1.23963
	1.08907	1.14176	1.294	0.456706	0.456706
	1.06565	1.39698	1.23311	0.819728	1.26863
	0.871893	1.23963	0.62278	1.07833	0.9705
	0.851133	1.13591	1.06565	0.560502	0.591031
	0.513794	0.928385	0.730729	0.956907	0.886546
	0.871893	1.0599	1.84066	0.599426	0.618456
	0.757937	0.604463	0.740178	0.809021	1.09895
	0.843149	0.946033	0.671626	0.761176	0.811921
	0.705818	0.685059	0.936247	0.632362	1.06565
	0.456706	1.5528	0.730729	0.737755	1.10371
	1.18743	0.877356	0.62797	0.784155	0.780205
	0.873114	1.02759	0.742147	0.685059	1.16028
	0.811921	0.959082	0.913411	0.892652	0.848168
	1.21788	1.27497	0.664299	1.5876	1.19333
	1.08087	1.16863	0.925755	0.548047	0.840338
	0.799235	1.26759	1.35707	0.766613	0.891663
	1.39549	0.758834	1.48121	0.827779	0.913411
	1.07949	1.07326	0.932441	0.757937	1.05042
	0.799235	1.02302	0.932441	0.548047	1.03637
	0.782924	1.19731	0.811921	0.685059	0.811921
	1.01128	1.12749	1.98801	0.727346	1.22589
	0.939509	0.848168	1.04774	0.616553	0.832816
	1.02336	1.40755	0.647	0.875352	0.788855
	0.723117	1.09982	1.24716	0.685059	0.562099
	0.635417	1.13331	0.913411	1.22589	0.845751
	0.726577	0.927251	0.685059	0.532823	1.72533
	1.21788	0.830374	0.864479	0.725356	1.05042
	0.943858	1.58809	0.782924	0.678139	1.31937
	0.491837	1.37012	1.43778	0.796996	1.05613
	0.685058	1.24833	0.80202	0.959082	0.498224
	1.14913	1.57771	1.5528	1.14607	0.913411
	0.510436	0.774414	0.608941	0.568097	1.18206
	0.608941	0.786549	1.37012	0.956227	0.727346
	0.644761	1.0149	0.848168	0.761176	0.730729
	0.913411	0.799235	1.9929	0.799235	0.896496
	1.05042	1.34377	0.867741	0.761176	0.548047
	1.14176	0.502376	0.730729	0.608941	0.996449
	1.09369	0.867741	1.5006	0.843149	0.7764
	0.608941	1.24779	1.21788	1.41164	1.14176
	0.852517	0.859042	0.938784	1.03127	0.858053
	0.87658	1.12022	1.22065	0.950693	0.705818
	1.38997	0.882964	1.42842	0.900363	0.750302
	0.913411	1.31303	0.652437	0.456706	0.913411
	0.848168	1.16714	0.87828	1.09609	1.37012
	1.54138	0.913411	0.751354	1.00475	0.795973
	0.896496	1.10239	0.737755	0.655273	1.00956
	0.752221	1.49191	0.82207	0.959082	0.873698
	0.824056	1.22397	0.970499	1.11639	1.98382
	1.07652	1.56387	0.876129	1.17439	0.827779
	0.934171	1.24626	1.26863	0.770691	1.26138
	1.1552	0.761176	0.647	1.06021	1.1509
	2.14453	1.84857	0.710431	1.07227	1.26051
	1.02365	1.28229	0.831857	1.40198	0.948542
	0.772887	0.767654	0.608941	0.985523	0.456705
	1.54691	0.713603	0.685059	0.581262	0.913411
	4.51631	1.34474	0.710431	0.602851	0.782924
	1.61049	1.0343	0.694987	0.685059	1.294
	1.0439	1.32204	0.770691	0.803802	0.843149
	0.794271	1.46007	0.456705	0.761176	0.999044
	1.3013	1.60539	0.570882	1.07783	1.18405
	1.17982	0.583568	0.940276	1.23112	1.37012
	0.772886	0.803802	0.810886	1.05956	0.710431
	0.723117	0.913411	0.913411	0.62797	0.761176
	0.973504	1.51108	0.913411	0.526968	1.37012
	0.642242	1.42776	0.727346	0.532823	0.685059
	0.984772	0.969911	0.704915	0.913411	0.456705
	0.825583	1.19997	0.913411	0.456706	0.685059
	1.28313	1.10914	0.709096	1.0902	0.827779
	1.20186	0.864696	1.06823	0.852517	1.50911
	1.19885	1.65499	0.647	0.950693	0.871893
	1.12181	1.22959	0.752221	1.37012	0.685058
	0.742147	1.23963	1.25988	1.02759	0.754557
	0.685058	0.815241	0.913411	0.747336	0.769188
	0.913411	1.31055	0.875352	0.738503	0.608941
	1.32445	1.25594	0.659686	0.456706	0.639388
	1.03797	1.37916	0.884867	1.3375	0.941955
	0.82207	1.11639	0.639388	0.913411	0.456706
	0.851133	0.730729	0.913411	0.946033	0.913411
	0.742147	1.16786	1.71808	0.656514	0.92916
	0.981917	0.902272	1.64654	0.913411	1.90294
	1.08739	0.810653	0.921715	0.862666	0.876875
	0.830874	0.988744	0.782924	1.82682	0.913411
	1.10663	1.30382	0.991148	0.830374	0.989529
	1.17782	0.881696	0.66835	1.59847	0.867741
	0.959082	1.09283	0.456706	1.06565	0.761176
	0.562099	0.87828	1.0149	0.95493	0.997986
	1.11322	0.772886	1.35109	1.97906	0.913411
	0.710431	1.0715	2.24201	0.994006	0.62278
	0.570882	0.858469	0.727346	0.671626	0.782924
	1.0099	0.856323	2.08055	0.548047	0.970499
	0.619815	0.750302	0.646071	0.510436	0.65046
	0.71768	1.66698	0.935159	0.889374	0.72826
	1.941	1.44785	1.90294	0.913412	0.674185
	1.23112	1.20701	0.815546	1.44623	0.593717
	1.0082	0.935768	0.570882	0.7764	0.701767
	0.95493	1.84509	1.67459	0.799235	0.695932
	0.811921	0.866166	0.840338	1.03002	0.769188
	1.23752	0.884867	0.92455	1.4324	0.84998
	0.769188	1.00475	0.913411	0.80202	0.913411
	1.01654	0.7347	1.32048	1.25594	0.639388
	0.852517	0.756419	1.46627	1.37012	1.01216
	0.507451	2.15304	1.13263	0.570882	0.771675
	1.00956	0.761176	1.84066	0.986484	0.72189
	0.887681	0.711924	1.09212	1.74119	0.700282
	0.7764	0.928144	0.742147	1.37012	0.747336
	1.40665	0.913411	0.664299	4.41482	0.956907
	0.761176	1.25329	0.862666	0.713603	0.791623
	1.3823	0.840338	0.685058	1.53131	0.659686
	1.41489	0.867741	1.07736	0.669835	1.01721
	1.37012	0.913411	0.639388	0.730729	1.12833
	0.456706	0.685058	1.18206	0.913411	0.456706
	0.761176	0.62797	0.735804	0.667493	0.656514
	1.47551	1.33358	0.456705	0.884867	0.666543
	0.95147	1.29762	0.652437	0.82207	0.913411
	0.926276	1.10914	0.954189	0.952115	0.933268
	1.07714	1.09609	0.7347	1.23112	0.639388
	0.934171	0.786549	0.869214	0.946829	0.649927
	0.814906	1.10025	1.17782	0.871124	0.853318
	0.714844	0.873114	0.548047	1.67459	0.940276
	0.700282	1.2609	0.608941	1.06565	0.848168
	1.47161	1.30784	1.13184	0.913411	0.71768
	0.842051	1.27497	0.965606	1.73548	0.608941
	0.825583	0.967141	1.26796	0.659686	0.685059
	0.761176	1.46653	1.10571	0.730729	0.79658
	0.456706	0.833753	1.37012	0.895846	1.19885
	1.10914	0.570882	0.827008	0.837294	0.766613
	0.980246	1.88575	0.860714	1.00475	0.558196
	0.730729	0.828443	2.19219	0.830374	0.913411
	1.23963	1.25809	2.14652	0.532823	0.599426
	0.756827	1.03797	0.456706	0.456706	0.804672
	1.23112	1.5544	1.43728	0.773862	0.705818
	1.40161	1.03901	0.987472	0.858053	0.730729
	0.456706	0.768096	1.18328	1.59847	1.37012
	0.913411	1.53323	0.932984	1.28448	1.26472
	1.01128	0.814127	1.11747	1.56422	0.976405
	0.879581	1.22838	1.10536	1.0149	1.10914
	0.922194	1.01216	0.960657	0.456706	2.74023
	0.970499	1.5006	0.832816	1.10914	0.685058
	1.05042	1.30246	0.934653	1.21788	0.899139
	1.17982	0.807201	1.45575	0.7764	0.970499
	0.766613	0.799235	1.10147	0.848168	1.51284
	0.960657	1.06565	2.18204	0.548047	0.833984
	0.89095	1.00956	1.15699	1.05042	0.61556
	0.668748	1.30045	0.7764	0.913411	1.02759
	0.901701	0.733133	1.10239	1.00475	1.37478
	1.25351	1.41089	1.24325	1.10914	0.608941
	1.63999	0.975689	1.51284	0.456705	0.810284
	1.21788	1.37012	1.11249	0.848168	1.33206
	1.40899	1.13559	0.87828	0.548047	1.26863
	0.705818	1.08468	0.891663	0.959082	1.294
	0.890576	1.58645	0.825583	1.00475	1.34608
	0.913411	0.932441	1.11467	1.40818	1.45652
	0.886546	0.975689	0.993535	0.737755	0.705818
	0.981917	0.782924	0.95147	0.761176	0.785213
	0.703574	0.82207	0.875352	1.00475	1.2969
	0.913411	0.978655	0.94109	1.09895	0.848168
	0.886546	1.11639	1.17221	1.37012	0.843149
	0.992838	1.60584	1.10571	1.34837	0.787817
	0.695932	1.23518	1.48429	1.17439	0.730729
	1.15055	0.708681	0.96531	0.507451	0.811921
	0.570882	1.81209	0.753564	1.02302	1.54138
	1.16961	0.750302	0.751354	0.730729	0.886546
	1.25171	1.33926	0.895846	1.2767	1.4961
	1.19521	0.948542	0.989529	1.01578	0.639388
	1.39334	0.689719	0.913411	1.26472	1.14176
	1.48926	0.693214	1.6175	1.34608	0.946829
	1.20404	1.21788	1.19114	1.02759	0.882964
	0.955699	0.975689	0.848168	0.913411	1.25594
	1.0704	1.34837	0.989529	0.644761	1.26863
	0.871893	0.905031	1.121	0.913411	1.0127
	1.19189	0.773862	1.17439	0.602021	1.03797
	0.811921	0.767654	0.983186	0.456705	0.725356
	0.82642	1.26421	0.881914	0.970499	0.685058
	0.87828	0.95147	0.833984	0.608941	0.456706
	0.811921	1.09728	0.786549	0.456705	0.713603
	1.34112	1.01633	0.705818	1.52235	0.456706
	1.54335	1.03002	0.700282	0.832816	0.632362
	0.9705	1.01578	1.1907	0.726577	0.833984
	0.808018	0.938784	1.07388	1.10914	0.913411
	0.875352	0.74849	1.0439	1.07833	0.752221
	1.05515	1.18328	1.25171	0.913412	1.21788
	0.913411	1.02759	0.7764	1.76158	0.587193
	0.7764	0.548047	1.1242	1.54657	0.886546
	1.04945	1.86065	1.35707	1.18743	0.456705
	0.456706	0.855285	1.00475	0.765654	1.64414
	0.641857	1.32328	1.16636	1.0149	0.913411
	0.799235	0.685059	0.856323	0.913411	1.37012
	1.04662	1.77789	1.06074	1.06836	0.67513
	0.82207	1.29069	1.09212	0.978655	0.996449
	0.913411	1.06565	1.35255	0.639388	0.8413
	1.34474	0.851694	0.858053	0.936247	0.652437
	0.608941	0.92916	0.750302	0.652437	0.817263
	1.04281	0.972341	0.654611	0.507451	0.705818
	1.43101	0.71768	0.532823	0.456706	0.881914
	0.964156	1.28371	0.730729	1.0352	0.868636
	0.723117	1.26863	0.926098	0.685059	0.913411
	1.02215	1.24993	1.04873	0.913411	1.14868
	0.899572	1.06565	0.815546	0.750302	0.693516
	0.889374	1.0439	1.66797	1.11063	0.913411
	1.18206	1.0149	1.53131	0.714844	1.51185
	0.913411	1.03405	1.39866	1.70618	1.0149
	0.82207	0.647	1.32059	0.456705	0.82642
	1.10147	1.40353	0.924032	0.828836	0.707894
	0.929722	1.39295	0.71768	1.46146	1.58325
	0.558196	0.920331	1.30161	0.656514	1.08907
	1.05394	1.38587	0.779086	1.44623	0.848168
	0.649927	1.72092	1.22397	0.713603	0.858053
	1.0439	0.975689	1.37012	1.10493	1.01074
	0.59723	1.18934	0.634313	0.799235	1.17439
	0.685059	1.02365	0.608941	0.710431	0.652437
	1.0004	0.879581	0.7764	0.666029	0.554571
	1.05613	0.456706	1.44623	1.04727	0.570882
	0.830374	1.11814	0.7764	0.814127	0.730729
	1.17439	0.809021	1.42721	0.7764	0.913411
	0.685059	0.685058	1.40525	1.08468	0.964156
	1.17982	1.3114	1.21027	0.652437	0.737755
	0.587193	0.880789	1.13089	0.558196	0.932441
	1.32445	0.976405	0.685059	0.862666	0.558196
	1.59847	0.959082	1.82682	0.536133	0.635417
	1.99809	0.9705	1.38126	0.685058	1.10147
	1.29069	1.11015	1.17782	0.913411	0.801772
	1.02413	1.05669	0.895143	1.05956	0.855519
	0.750302	1.27878	1.5441	0.786549	0.942876
	1.01594	0.837294	1.06565	1.09609	0.757463
	1.73067	0.959082	0.995384	1.38915	0.749466
	0.730729	0.707157	1.40555	0.456706	1.09785
	1.07714	1.20404	1.18328	0.659686	1.28952
	0.974305	1.44038	1.19778	0.834669	0.982609
	0.71768	1.37012	0.875352	0.662223	0.782924
	0.695932	1.294	1.37012	1.31303	0.742147
	0.761176	1.02254	0.791623	0.602851	0.852517
	1.0004	1.5731	1.2594	0.871893	1.04027
	1.45509	0.712906	0.913411	1.23391	0.608941
	1.55565	0.757463	1.46146	0.757937	0.994006
	1.71808	1.37012	0.799235	1.26472	0.604463
	0.871893	0.986484	1.34543	0.737755	1.53504
	1.18206	2.03995	1.00956	1.37012	0.730729
	1.72754	1.76454	2.13129	0.608941	0.867741
	0.848168	1.31055	1.67087	0.761176	1.41579
	0.532823	1.23963	1.32445	0.742147	0.913411
	1.0439	1.87102	1.52235	1.0439	1.31937
	1.58504	1.0352	1.17782	1.14176	1.09609
	0.767265	1.32445	0.818264	0.767265	0.844905
	1.4324	1.27225	1.54265	1.37012	0.62112
	0.913411	1.57771	0.608941	0.7764	1.10459
	1.09609	0.727001	1.91323	0.811921	1.53619
	1.45575	1.56585	0.862666	0.456706	0.702624
	0.799235	0.844905	1.5731	1.5528	1.06565
	1.37012	1.13484	0.803172	1.09948	1.59847
	1.00475	0.946829	1.95138	0.532823	0.82207
	0.870595	1.0149	0.946033	0.742147	0.685059
	0.456705	1.21788	1.32445	0.835857	0.913411
	0.913411	1.42492	0.752221	0.685058	0.456706
	1.10571	0.886546	0.71768	1.00475	0.725356
	0.877731	1.7942	0.833984	1.0245	1.37012
	0.886546	1.73548	0.753564	0.933268	0.780205
	0.839749	0.935159	0.830374	0.456706	0.733991
	1.18743	0.994966	1.06565	1.06565	1.06565
	0.808018	1.02759	1.38355	0.799235	1.09609
	0.570882	0.82207	0.659686	0.742147	1.12654
	0.814127	1.16162	0.832816	0.856323	1.00124
	0.719657	0.930977	1.37012	1.14176	0.964156
	1.30784	1.57771	1.05613	1.17439	0.570882
	2.35965	1.11967	0.456706	0.926844	1.81595
	0.989529	0.933268	1.16714	1.18743	0.587193
	1.05042	1.14733	1.26266	0.957609	1.19251
	0.805951	0.942876	0.949231	0.974305	0.782924
	0.959082	1.11132	0.866166	0.895846	0.71768
	1.21788	0.795552	0.456706	0.900725	2.76561
	0.862666	1.18164	1.48886	1.11322	0.685059
	1.07227	0.608941	0.82207	0.888039	0.498224
	1.5528	1.41164	0.972982	0.963053	1.07326
	0.811921	0.974305	0.913411	0.685058	1.16714
	0.859681	1.50713	0.600928	1.31303	0.983674
	0.639388	1.30062	1.30246	1.15022	0.583568
	1.58325	0.819384	0.730729	1.5006	0.539743
	0.581262	0.7764	0.782924	1.42086	0.456706
	0.782924	0.975689	1.03637	0.889374	0.808018
	1.11893	0.988486	1.27878	0.813159	0.456706
	1.34728	1.63877	1.14176	0.87828	0.62278
	0.685059	1.03255	0.876875	0.871893	0.591031
	1.20893	0.66296	1.24833	0.570882	1.45469
	0.992838	0.980014	0.67304	0.814127	0.75717
	0.702624	0.94109	0.769875	0.817822	1.15933
	0.913411	0.873114	2.21046	1.18743	0.678534
	1.02087	1.2594	0.885732	0.570882	1.05042
	0.656514	1.26051	0.608941	0.595101	0.739428
	1.5528	1.29985	0.730729	1.58705	0.970499
	1.40274	0.702624	1.08866	1.23112	1.37012
	0.685058	0.71768	1.00475	0.804672	1.0178
	1.0709	1.23518	0.702624	0.72443	1.37012
	0.913411	0.710431	0.742147	0.62278	0.767265
	1.08256	1.29037	0.808018	0.710431	0.702624
	0.898188	0.996449	0.913411	0.608941	1.0352
	0.87828	0.742147	0.692933	0.576891	0.587193
	1.02759	1.48429	0.456705	0.839351	0.943858
	1.32204	0.8971	0.619815	0.67304	0.543697
	1.12833	0.7764	0.913411	0.808018	1.16714
	0.913411	0.733991	0.761176	0.827008	0.773862
	0.871893	1.16252	0.685059	1.62057	0.913411
	0.554571	0.61556	2.0878	0.624966	1.75248
	0.668511	1.09369	1.20701	0.647	1.26195
	0.913411	0.655782	0.964156	1.66873	0.999815
	1.01366	1.18549	0.570882	0.456706	1.31937
	1.11322	0.882964	0.946993	0.766613	1.07326
	0.866166	0.608941	1.42086	0.587193	0.713603
	1.14176	0.8413	1.18458	0.584583	1.98993
	1.05241	0.959082	0.62797	1.02759	0.761176
	1.53217	0.825017	0.913411	0.830374	0.711611
	1.30922	1.19731	0.867741	1.22959	0.913411
	0.913411	0.693516	1.0248	1.37012	0.456706
	0.858607	1.294	0.593717	1.17439	0.664299
	0.608941	0.62278	0.790881	1.10914	0.532823
	1.59195	1.08371	0.616553	0.844905	0.587193
	1.35707	2.46621	1.5929	0.843149	0.712461
	0.66296	1.28708	1.07949	1.0149	0.651048
	1.43536	1.62587	0.71768	0.570882	0.788855
	0.79658	0.782924	0.799235	0.593717	0.532823
	0.913411	0.587193	0.978655	0.913411	0.80202
	0.924829	1.07949	0.883946	0.761176	0.763672
	1.40617	1.14964	0.745151	0.664299	0.664299
	1.2274	1.08233	0.95493	0.913411	0.713603
	0.761176	0.752221	0.849685	0.667493	1.5731
	0.745151	1.22959	1.0439	0.761176	0.837294
	0.705818	1.40818	0.940276	0.913411	0.794543
	0.98291	1.27878	0.761176	0.934653	2.74023
	0.72443	0.913411	1.31937	0.930326	0.848168
	1.17982	1.2592	1.22279	0.713603	1.08468
	0.82207	0.632362	1.19885	0.570882	0.608941
	0.564166	0.913411	0.692425	0.694193	0.67304
	1.37012	1.01617	0.62797	0.818264	0.644761
	0.974305	0.873698	1.01617	0.630689	0.639388
	0.710431	1.06565	1.06565	1.1574	1.72143
	1.11639	1.09609	0.456706	0.456706	0.750302
	0.938784	1.15022	1.02215	0.87828	0.837294
	1.39549	1.25098	0.747336	0.532823	0.884867
	1.24224	0.794271	0.830374	0.723117	0.747336
	1.00087	0.871893	1.00662	0.8413	0.810653
	1.26266	1.02952	0.852517	0.685059	1.16252
	0.962785	0.95147	1.00475	0.62797	0.983674
	1.00475	0.913411	0.989529	0.895846	0.799235
	0.989529	1.20404	1.0439	1.82682	0.570882
	0.548047	1.04873	1.46146	1.13669	1.0439
	0.82207	1.78115	0.685058	1.2108	0.685059
	0.913411	0.895846	1.37012	0.456706	0.913411
	0.996449	1.00956	0.903032	0.624966	1.50713
	1.22589	1.31792	0.81765	0.652437	0.685058
	1.00475	0.902912	1.02087	1.37012	0.82207
	1.32204	0.742147	1.45167	0.742147	0.619815
	0.867741	1.20591	1.10914	0.843149	0.8413
	0.779086	1.19885	0.761176	0.730729	0.852517
	1.01128	1.14176	0.989529	0.619815	0.593717
	0.746324	1.00475	0.913411	0.616553	0.934171
	0.867741	1.43311	1.18405	1.40525	1.19549
	1.30784	0.507451	1.05613	0.978655	0.456706
	0.806847	0.761176	2.74023	0.87828	1.6119
	0.997033	0.891663	0.685058	1.1242	0.507451
	1.08468	1.07949	0.685058	0.879158	0.71768
	1.15699	0.891663	1.37012	1.08256	0.700282
	0.878943	0.456706	0.685059	1.12472	0.685059
	1.06565	0.668748	0.949231	0.748997	0.456706
	0.732632	1.50332	1.19885	0.843149	0.805244
	0.599426	0.639388	1.49799	0.757937	0.834366
	1.54265	0.600928	0.837294	0.817263	0.793226
	0.608941	1.04662	1.89207	0.669835	1.26391
	0.873698	1.18405	0.507451	1.37012	0.81892
	0.742147	1.37012	1.12975	0.95493	0.746538
	0.827779	2.74023	1.14176	0.978655	0.867741
	1.0079	0.593717	0.848168	0.832816	1.15378
	1.0704	0.892652	1.76973	1.08622	1.1344
	0.896496	0.532823	1.8749	0.710431	0.662223
	1.30487	0.872634	0.782924	1.02087	1.32571
	0.807201	1.34402	1.51064	1.33788	1.1509
	1.08803	0.766087	0.892652	0.661021	0.92916
	1.13184	1.47633	1.0371	0.647	1.11773
	1.44623	2.0095	1.81298	1.10624	1.05763
	0.82207	1.0178	0.92646	0.941955	1.00475
	1.24993	1.13524	0.82207	0.836004	0.521949
	1.12833	0.742147	1.38183	0.685059	0.807201
	1.01058	1.21788	0.913411	0.723117	1.27878
	0.867741	0.92455	0.898679	0.843149	1.0746
	0.818264	1.0729	0.972341	0.725356	1.19549
	0.785959	1.1509	1.56868	1.1577	0.965606
	0.799235	0.913411	1.26863	0.671219	0.933268
	0.779086	0.639388	0.794271	1.05956	1.45232
	1.05515	0.521949	1.3595	0.71768	0.93976
	1.04873	0.581262	0.970499	1.14176	0.745953
	1.31742	1.27021	1.09609	0.72189	1.93556
	0.554571	2.24003	0.771675	0.913411	1.45629
	0.906595	1.28229	0.862666	0.728972	1.14176
	1.38355	1.41949	0.87828	0.685058	1.09609
	0.859226	0.639388	0.930326	1.02759	0.632362
	1.33206	0.944908	0.702624	0.737755	1.27878
	1.00475	1.65767	1.10371	0.89793	1.15699
	0.981655	1.10571	1.22397	0.739428	1.03878
	0.833984	1.02262	0.960657	0.775538	1.07949
	0.799235	1.1556	1.02087	0.816534	0.843913
	0.782924	1.00087	1.26573	1.00599	0.949948
	1.34271	0.941955	0.969334	1.03637	0.939263
	0.685059	1.22379	1.19512	0.830374	1.61369
	0.940276	1.11322	1.07263	1.11639	0.487153
	0.756827	1.07949	0.667493	0.95147	0.685059
	0.892652	0.999815	0.913411	0.8413	0.803802
	0.713603	0.862666	1.42385	0.799235	1.0439
	0.889374	0.913411	0.913411	0.617896	1.0439
	0.710431	0.994966	1.17439	0.747336	1.34936
	0.913411	1.05613	0.87983	0.671626	1.21027
	0.755927	1.83483	0.862666	0.901701	0.873114
	0.74822	1.20186	0.785534	0.626339	1.44623
	0.95147	1.21027	0.994006	0.966108	1.00956
	0.761176	0.656514	0.862666	1.3375	1.05613
	0.742147	1.05337	0.642771	2.06431	1.33586
	0.857325	0.685058	0.737755	0.730729	1.18206
	0.852517	1.43862	0.694987	0.810284	1.06565
	1.3606	0.82207	0.532823	1.05275	1.02759
	1.18526	0.565445	1.23311	0.913411	1.20965
	1.32153	2.24323	1.75656	1.27878	1.21027
	0.619815	2.01366	1.53323	0.862666	1.26863
	0.946033	1.15318	0.875352	0.938784	0.848168
	0.925755	1.10914	1.28371	1.18743	1.35026
	0.815546	1.21312	1.11967	0.639388	0.898679
	0.859226	1.38485	0.913411	1.43536	0.7764
	0.772886	1.14176	0.639388	1.0394	1.15699
	0.959082	0.694987	0.818264	0.782924	1.89207
	0.714844	0.827779	1.03255	0.803172	1.35489
	0.913411	1.19885	2.63484	0.702624	1.1552
	0.985523	0.652437	0.761176	0.846249	1.16048
	1.19613	0.539743	1.41431	0.99838	2.3977
	1.65556	1.07783	0.799235	1.09397	0.456706
	1.07652	1.02158	1.43536	0.948542	1.04873
	0.896496	1.14176	0.852517	0.920898	1.14176
	1.11639	1.00181	1.6175	0.710431	1.00856
	0.707157	1.09609	0.954007	0.666029	0.714844
	0.913411	0.935159	0.65046	1.44623	1.02759
	0.685058	0.996449	0.933709	0.62797	1.25098
	0.889374	0.784963	0.924285	0.897663	1.02087
	1.20701	1.121	0.837294	1.08622	0.799235
	0.885732	1.18743	0.664299	1.27878	0.886546
	0.779086	0.456706	0.659686	0.860714	1.31639
	0.996449	1.19613	0.685059	1.48695	0.913411
	0.867741	1.77309	0.456706	0.943359	0.71768
	0.791623	0.862666	0.639388	0.735804	0.593717
	1.08468	1.06049	1.14762	1.13484	0.71768
	0.502376	0.948542	0.456706	1.35437	0.913411
	1.03594	0.839351	1.08468	1.37012	0.957609
	0.964156	1.00475	0.575846	0.661436	1.07547
	0.930326	1.47248	0.62797	0.782924	0.834669
	0.978655	0.940276	1.13331	0.677184	0.95147
	0.757463	0.712461	0.456705	0.825583	0.583568
	0.913411	1.34837	0.761176	0.702624	0.456706
	0.767654	1.07273	0.608941	0.723703	0.877356
	0.862666	1.14176	0.659686	0.896496	1.6076
	1.35911	0.959082	1.08664	0.548047	0.685059
	1.04027	2.13129	1.04873	0.830374	0.976405
	0.747336	1.14642	0.830374	1.32074	1.12908
	0.534998	0.976405	1.0439	0.986484	0.848168
	0.848168	2.44664	0.761176	0.772887	1.18328
	0.747336	1.15378	0.723117	0.617896	0.854482
	0.707894	1.26775	0.652437	0.811921	0.913411
	0.5176	0.820522	0.785959	1.08803	0.925755
	1.41579	0.747336	1.02087	0.62797	0.933268
	1.04223	0.565445	0.788855	2.74023	0.617896
	0.997541	0.608941	0.671626	1.34728	1.27295
	1.0149	1.20617	0.526968	0.771675	1.69105
	0.862666	0.871893	0.456706	0.913411	1.04267
	1.07227	0.554571	1.35489	1.13331	0.959082
	1.00181	1.0004	1.61923	3.19694	1.14176
	0.69123	1.22658	1.06565	1.95138	0.766087
	0.581262	0.705818	0.72443	0.62797	0.885563
	0.521949	1.58176	1.03797	0.989529	1.31531
	1.37012	1.06565	0.7764	1.21027	1.05241
	0.844905	0.608941	1.11639	0.811921	0.869915
	0.954007	0.961486	1.71265	1.0149	0.685058
	0.773862	0.913411	1.00956	1.37012	1.0709
	1.18328	0.608941	1.73548	1.27225	1.39549
	1.08256	0.94455	1.08468	1.10914	0.913411
	0.709351	0.923128	0.647	0.888039	0.913411
	0.647	1.07949	1.76973	0.564166	0.938323
	0.82207	1.06565	0.739428	0.873114	1.22959
	1.25594	0.685059	0.742147	0.913411	1.30487
	1.59399	1.08987	1.03255	1.05042	1.37683
	1.37983	0.730729	0.913412	0.837294	1.20404
	1.09609	1.18275	1.82682	1.16252	0.928635
	0.875352	1.00475	0.948542	1.31303	0.649927
	1.26863	0.856323	0.913411	0.672603	0.848168
	0.738503	1.08219	0.970499	0.780205	0.755321
	0.7764	0.867741	0.581262	0.913411	0.738789
	0.923128	1.74853	0.749466	0.899139	0.583568
	1.35381	0.761176	1.03085	0.744261	1.24293
	1.02759	0.86657	0.970499	1.1371	0.852517
	0.843149	1.06852	0.848168	1.0439	1.24993
	0.913411	0.719311	0.975689	1.37012	1.01998
	1.10571	1.35707	1.44623	0.639388	0.624966
	1.30922	0.456706	1.47758	0.608941	0.769188
	0.570882	0.593717	0.652437	1.08468	1.30487
	0.913411	1.15378	0.639388	0.913412	0.815546
	1.42086	0.871893	1.43536	0.761176	0.721114
	0.816924	0.860714	1.66563	0.542338	0.584583
	0.913411	0.970499	0.761176	1.51434	1.31742
	0.742147	1.35997	1.00475	0.989529	0.558196
	0.852517	1.31531	1.08468	1.1149	1.43536
	1.06074	1.52235	1.26266	0.659686	0.761176
	0.884867	0.98291	0.940276	1.37012	0.810284
	0.786549	1.0203	1.16162	0.761176	1.23874
	0.761176	2.17479	1.17439	0.730729	1.39295
	0.608941	1.5441	1.01216	0.860714	1.13591
	0.742147	0.862666	0.974305	0.871893	0.778091
	0.856323	1.07949	0.745151	0.659686	1.0149
	0.832816	0.913412	1.21788	0.742147	0.518984
	0.832816	1.38839	1.35584	0.977138	1.13331
	0.886546	1.02759	0.698491	0.624966	1.44623
	0.829096	0.920438	1.7507	1.0439	0.850417
	1.58934	0.834669	1.23963	0.685058	0.772248
	1.33075	0.86657	0.989529	1.23963	0.95493
	0.685058	1.11521	0.725356	0.761176	1.0149
	1.66873	0.788855	0.737755	0.675924	0.874265
	1.59847	1.12833	1.37012	0.837294	0.895846
	0.805951	1.10147	1.59847	0.639388	0.927683
	0.890576	0.652437	0.989529	2.40808	1.04086
	0.72019	1.00475	1.10914	0.856323	1.13053
	0.705818	0.737755	0.974305	0.513794	1.35437
	1.31002	0.685059	0.913411	0.730729	1.32952
	0.850175	1.21788	0.71768	0.953125	0.839351
	0.867741	0.761176	1.05695	1.54883	1.6084
	0.735804	0.685059	1.35026	0.685059	1.01424
	1.05763	0.787817	0.761176	0.685059	0.893113
	1.40395	0.830374	0.808018	0.730729	1.07783
	0.652437	0.848168	1.16028	1.82682	0.780205
	1.1552	0.782924	1.14829	1.65556	1.0149
	0.943858	0.456706	1.25594	0.95147	1.13138
	0.737755	1.0099	1.0439	0.999815	0.891663
	1.40056	0.730729	0.608941	0.608941	1.5372
	2.09323	0.698491	1.49191	0.456706	0.87828
	0.95147	0.964156	0.639388	1.32118	1.16028
	1.12931	1.82682	0.456706	1.47324	0.995768
	0.935159	1.13746	1.21788	0.815546	0.747336
	1.08087	1.00296	0.8413	1.19613	1.0352
	0.730729	0.805951	1.11893	0.552854	0.984772
	1.47264	0.702624	0.456706	0.710431	0.985523
	1.23311	1.39549	0.884867	0.913411	0.913411
	1.31106	0.795552	0.882964	0.901994	0.7764
	1.18743	0.782924	0.913411	1.21263	0.716198
	0.839351	0.960253	0.655273	1.48926	0.613698
	1.08468	0.926649	1.1769	0.777371	0.95493
	1.12833	1.58645	0.989529	0.608941	0.799235
	1.29985	1.21235	1.1769	0.570882	0.642771
	0.764486	1.24895	1.6119	0.862666	0.888039
	1.40198	0.900725	0.761176	1.69634	0.730729
	0.850417	1.07833	1.0149	0.608941	0.904277
	1.37012	1.14176	0.456706	1.14176	0.82207
	0.793226	1.26863	0.532823	0.659686	0.728554
	1.13331	0.946993	0.664299	1.27878	0.983674
	0.723117	0.874265	0.913411	0.677692	1.4074
	1.11639	0.913411	1.06565	1.09102	0.882964
	2.15304	1.11556	0.7764	0.946033	0.8413
	0.725356	1.3084	0.645687	1.09856	0.797859
	0.913411	0.787817	0.669835	0.685058	0.857716
	0.815546	1.2537	0.71768	1.41579	0.979841
	1.07736	0.982348	1.05613	0.652437	0.900725
	0.837294	1.32509	0.707894	0.938784	1.19276
	0.933268	0.707157	1.52235	0.728554	1.18743
	1.00124	1.61604	0.941955	1.27878	0.94109
	2.17516	1.11132	1.83614	0.652437	1.62548
	1.11436	2.17244	0.71768	1.02759	1.00709
	0.491837	1.07652	0.705818	1.37012	1.21788
	1.05873	1.35743	1.16714	0.639388	0.676601
	0.996449	0.93569	0.548047	0.857716	1.06565
	1.46414	0.624612	0.456706	1.44485	1.37012
	0.730729	1.03797	0.974305	0.792519	0.913411
	0.761176	0.968216	1.34157	1.89448	0.617896
	1.15128	0.742147	0.507451	1.21788	0.913411
	1.14176	0.698491	0.978655	0.913411	0.984772
	0.811921	0.725356	1.10571	0.653562	0.792357
	0.521949	0.82207	0.742147	0.625856	0.732632
	1.0188	0.913411	1.15699	0.742147	0.730729
	0.669835	0.864826	0.761176	1.09982	0.996449
	0.852517	0.657966	0.770691	0.548047	1.0439
	0.730729	0.959082	0.82207	0.608941	1.04223
	0.761176	0.905256	1.14176	0.996449	0.989529
	0.837294	1.05917	0.886546	0.871893	0.635417
	1.02759	0.834669	1.06565	1.4903	0.539743
	0.913411	0.900363	0.815546	0.989529	1.14794
	0.721114	1.07736	0.880789	1.10914	0.761176
	0.999044	0.903262	0.837294	0.710431	0.967141
	0.71768	1.14868	1.08167	0.608941	1.23791
	0.992838	1.02262	0.978655	0.655273	0.644761
	0.587193	0.989529	0.521949	0.674185	1.13331
	0.570882	0.507451	0.570882	0.913411	1.51868
	0.652437	0.639388	0.532823	0.827779	0.939263
	0.456706	0.898188	0.74849	1.10025	1.11198
	0.913411	0.879581	1.15699	1.14176	0.791623
	0.913411	1.31792	0.913411	0.913411	1.60584
	0.581262	1.86385	0.532823	0.738789	1.41361
	0.768096	1.17221	0.639388	0.548047	0.774414
	0.456706	0.753564	0.913411	0.964156	0.991385
	1.06565	0.9705	1.19446	1.12833	2.07274
	0.890576	0.765654	0.608941	0.570882	1.11639
	0.799235	0.770691	1.02759	0.730729	1.12191
	0.913412	1.39295	0.685059	0.581262	1.11198
	0.837294	1.0127	0.685059	0.652437	1.0239
	1.19885	1.44418	1.62384	0.685058	0.978655
	1.14176	0.994006	1.37012	0.772886	1.05042
	0.859681	1.12749	1.3375	1.02759	0.913411
	1.27563	0.999044	0.828836	0.772886	1.04774
	0.659686	0.735804	1.10914	0.928635	0.893555
	1.05394	1.45794	0.456706	0.652437	1.3286
	0.978655	0.913411	0.913411	0.659686	1.65117
	0.456705	0.685059	0.71768	0.817263	1.0149
	1.49308	1.20493	0.521949	1.0439	0.853318
	0.710431	0.853318	0.981071	0.72443	0.873698
	1.10147	0.913411	0.871893	0.700282	1.5731
	1.19141	1.00475	0.587193	1.44038	0.996449
	1.39136	0.817263	0.685058	1.09609	0.539743
	0.978655	1.37012	0.913411	0.869214	0.525642
	1.00709	0.552854	0.913411	0.782924	1.28708
	0.608941	0.819384	0.685058	1.16714	0.641857
	0.750302	0.71768	0.456706	1.07652	0.811921
	0.774414	0.581262	1.00475	0.809615	0.769188
	1.06565	1.14176	0.619815	0.913411	0.691583
	1.44841	1.14913	1.0149	0.608941	1.0902
	0.939509	1.26266	0.913411	0.456706	0.539743
	0.913411	1.0352	0.962785	0.71768	0.946033
	0.978655	1.08468	0.832816	0.794271	0.962344
	0.791623	1.04248	1.23963	0.82207	0.62797
	0.685059	1.0178	0.713603	0.62278	0.548047
	0.782924	1.941	0.639388	0.685059	1.05042
	0.632362	0.645687	0.82207	1.0188	0.539743
	0.7764	0.98291	0.539743	0.742147	0.737755
	0.818264	0.730729	0.745151	0.761176	1.55817
	0.769188	0.853841	1.37012	1.10147	1.14176
	1.34474	1.44623	0.740178	0.456706	1.27878
	0.808018	0.989529	0.892652	0.761176	0.964156
	1.37012	0.926844	0.685059	1.4903	1.23311
	0.532823	1.17221	0.913411	0.970499	0.846808
	0.752221	1.05515	11.4176	0.456706	0.856323
	0.764283	1.40818	0.799235	0.837294	0.59723
	0.685059	0.848168	1.00475	1.02215	0.892652
	0.702624	0.913411	0.913411	1.02759	0.705818
	0.456706	0.846107	0.808018	0.967141	0.776925
	0.730729	1.09506	0.639388	1.25594	1.24833
	0.456706	0.811921	0.761176	0.961486	0.989529
	0.570882	0.987073	1.34157	0.811921	0.685059
	0.913411	1.28313	0.994966	0.799235	0.632362
	0.71768	0.890858	1.56585	1.30922	0.578494
	0.71768	1.454	0.624966	0.62797	0.815546
	1.52235	0.976843	2.28353	0.857716	0.856323
	0.837294	1.00475	1.47828	0.539743	0.723117
	1.0149	1.25268	0.87828	0.723117	0.886546
	0.7764	0.886936	0.521949	0.780819	0.7764
	0.837294	0.975689	1.76973	0.554571	1.01029
	0.96877	1.00856	0.666029	1.16917	1.5006
	0.710431	1.37012	1.5809	0.558196	0.941955
	0.59723	0.874265	0.456706	0.761176	0.701369
	0.82207	1.12884	0.562099	0.639388	0.456705
	0.987073	0.671626	1.08167	0.518984	1.01332
	1.21027	1.04562	1.24716	0.685059	1.02759
	0.456706	0.554571	1.17439	0.944908	0.978655
	0.970499	0.742147	0.730729	0.791623	0.844905
	0.867741	0.956907	1.02087	0.999044	0.591031
	0.570882	0.771159	0.882964	0.702624	0.811921
	1.6925	0.769188	1.25594	0.570882	0.792519
	1.34608	0.913411	0.848168	0.647	0.858607
	0.989529	0.630689	0.768096	0.971963	1.39752
	0.837294	1.20701	0.658506	1.14176	1.35381
	1.37012	0.978655	0.591031	0.913411	1.17155
	0.608941	0.815981	0.799235	0.558196	0.685058
	1.02759	1.14176	1.23963	0.685058	1.16252
	1.23224	1.23379	0.856323	1.19333	0.664299
	2.28353	1.5441	0.913411	0.730729	0.674185
	1.02302	1.14176	0.456706	0.570882	0.894382
	0.456706	0.983674	1.00475	0.82207	0.778091
	1.09609	1.0439	0.87828	0.570882	0.970499
	0.819384	0.82207	1.65556	0.733497	1.53927
	0.507451	1.12872	1.21788	0.82207	0.558196
	0.913411	1.63109	1.31303	0.913411	0.701767
	0.934171	0.71918	0.593717	0.924829	0.837294
	0.856323	1.28554	1.00475	0.913411	0.639388
	0.7764	1.34065	1.25594	0.513794	0.978655
	0.558196	1.72896	0.587193	0.761176	0.64354
	0.799235	1.10571	0.787423	0.95147	0.67304
	1.18458	1.48429	1.02759	0.456706	1.52235
	0.639388	0.725356	0.685059	0.630689	0.664299
	1.0352	1.05042	2.28353	0.831439	0.747336
	0.943858	1.34033	1.02215	0.964156	0.897663
	0.817263	0.608941	0.456706	1.17439	0.619815
	0.456706	1.11322	0.913411	0.788855	0.727543
	1.72143	0.808018	0.848168	0.558196	0.7764
	0.685059	1.001	1.76158	1.17155	0.761176
	0.867741	1.51855	1.40274	0.498224	0.93168
	1.27878	1.07652	0.456706	0.991385	0.805951
	1.05613	1.11814	0.71768	0.772887	1.0439
	0.907974	1.12325	0.539743	0.730729	0.779086
	2.74023	0.706806	2.13129	0.608941	0.456706
	0.913411	0.761176	0.786549	0.7764	0.761176
	0.82207	0.801107	0.685059	0.865337	1.19885
	1.27878	1.09419	0.994966	0.712461	0.669835
	0.814664	1.09609	0.837294	0.876875	0.608941
	1.47551	0.639388	1.05394	0.862666	1.09948
	0.714844	0.987975	0.608941	1.14662	0.521949
	0.753564	1.02572	1.65556	0.543697	0.652437
	1.37012	0.898913	0.570882	0.608941	0.752221
	0.702624	0.842368	0.82207	0.630689	0.71768
	1.12833	1.28708	0.685059	0.685058	1.10914
	1.70227	0.819384	0.456706	1.12654	1.21788
	1.03255	0.673641	1.5441	0.900725	0.772887
	1.02759	1.15378	0.639388	0.742147	0.587193
	1.28313	0.964156	1.06565	0.817263	0.913411
	1.11938	1.29308	0.880789	0.745151	1.45315
	0.943858	1.08391	0.747336	0.702624	0.82207
	1.10147	0.920438	0.733991	0.913411	1.30092
	0.7347	1.62997	1.14176	0.456706	0.753564
	1.37012	1.31937	0.761176	1.22658	0.997986
	1.27878	1.0746	0.456706	0.856323	1.33967
	0.810284	1.01029	1.25594	0.685058	0.814127
	0.705818	1.37012	0.6802	0.558196	1.61923
	0.754557	1.16877	0.647	0.685058	1.35841
	2.28353	1.18206	1.10914	0.456706	1.20186
	0.548047	1.02759	1.17439	0.71768	1.73548
	1.04774	0.886546	0.799235	0.769188	1.52235
	0.761176	1.42721	0.913411	0.897663	0.761176
	1.11639	1.09397	1.294	0.7764	1.06074
	1.54138	1.62587	0.548047	0.943858	1.29069
	1.17982	0.808018	0.997986	0.652437	0.815546
	0.685059	1.06565	0.513794	0.959082	0.71768
	0.815546	0.635417	0.913411	0.691978	0.831857
	1.29704	1.38439	0.608941	1.06965	1.01721
	1.54335	0.82207	0.671626	1.0149	0.874543
	0.791623	1.00181	0.662223	0.730729	1.3999
	1.10914	1.02759	0.71768	0.941955	0.698491
	1.01216	0.796307	0.938784	0.570882	0.799235
	1.00956	0.985523	1.17782	1.0188	0.639388
	1.18743	0.792519	1.00181	0.768096	1.16386
	0.871893	0.884506	0.82207	1.10914	1.26964
	1.25594	0.693516	1.22332	1.06565	0.862666
	1.06234	1.12864	0.608941	0.807201	1.00222
	0.685059	0.562099	0.761176	0.532823	1.54691
	0.856323	0.989529	0.913411	1.19446	2.16935
	0.570882	1.21788	0.599426	0.713603	1.00475
	0.82207	0.62797	0.913411	0.978655	1.12219
	0.992838	1.10663	1.52235	1.0352	1.10914
	0.678139	0.766613	1.06565	0.710431	0.67513
	1.15933	0.913411	1.20931	0.930977	0.685058
	0.639388	0.788855	0.805951	0.943858	0.624966
	0.8413	0.639388	1.52821	1.00475	1.35538
	0.793226	1.0439	1.42721	0.848168	0.570882
	0.773862	0.82207	0.959082	0.65046	0.539743
	1.222	0.867741	0.843149	0.8413	0.456706
	0.947241	3.65365	0.871893	0.662223	0.456706
	0.92543	0.769188	0.8971	0.754557	0.656514
	2.08372	1.22959	1.09102	0.846249	0.862666
	1.0439	0.456706	0.782924	0.799235	0.837294
	0.948542	1.14913	0.662223	0.913411	0.570882
	0.756419	0.726577	0.685059	0.692933	0.685059
	0.913411	1.0604	0.685058	0.71768	0.685059
	1.65359	1.41905	0.761176	1.01029	1.16961
	0.695932	0.578494	0.62797	1.10371	0.456705
	0.879158	1.3805	0.7764	1.06565	0.521949
	0.685058	0.942563	0.913411	0.809615	0.456706
	0.608941	1.28266	0.825583	0.80504	1.02087
	0.981917	1.45509	1.06565	0.913411	0.608941
	1.12545	0.664299	0.456706	1.04248	0.968216
	0.532823	1.29985	0.635417	0.837294	0.913411
	1.40882	1.17782	0.639388	1.17982	1.21788
	1.294	1.41994	0.456705	0.875352	0.456706
	0.871893	0.685058	0.862666	1.05042	1.60693
	1.22397	1.21334	1.37012	0.570882	0.761176
	1.6863	1.60693	1.19189	0.856323	0.587193
	1.10371	1.70768	1.09609	1.11198	0.983674
	1.05613	0.960657	1.67459	1.23963	0.639388
	0.884867	0.809615	0.456706	1.0709	1.37012
	1.25386	0.725356	2.74023	0.705818	0.532823
	0.685058	1.41672	0.808018	0.777827	1.08219
	1.82682	0.996449	0.999044	0.570882	1.31639
	1.59847	0.913411	1.03637	1.12654	0.837294
	0.737755	1.38997	0.837294	1.37012	1.13138
	0.649003	0.953125	0.862666	1.59847	0.644761
	1.14176	1.02158	0.764716	0.886546	0.763801
	0.608941	0.913411	0.875352	0.539743	1.27225
	0.657656	1.09283	0.785534	0.692933	0.999044
	0.93168	0.804672	0.811921	0.761176	0.966108
	1.25594	1.19446	0.685059	0.639388	1.01192
	0.82207	0.943858	1.60539	1.14176	0.818264
	0.815546	1.11567	1.76973	0.95493	0.785534
	1.41164	0.858607	0.788855	1.47551	0.858292
	0.778475	0.930645	1.28131	0.730729	1.09212
	1.08468	0.537301	1.77958	0.700282	1.68509
	0.815546	1.20404	1.5528	1.12545	0.994966
	1.14176	0.97751	0.961486	0.786549	1.22876
	1.26632	1.60634	0.913411	0.652437	1.47551
	1.03797	1.92831	0.685059	0.913411	1.94701
	0.667493	0.913411	1.15699	0.913411	0.664299
	0.913411	0.961486	0.962344	0.959082	1.02112
	0.639388	1.11172	1.15378	0.913411	0.456706
	0.949467	0.685059	1.0248	0.913411	0.956907
	1.07326	0.743474	0.913411	0.791623	1.8116
[truncated: 1,953 more rows]

## Sheet: Fig. S2B
	B.1	BA.1	BA.2	BA.2 nsp6 L260F	XBB.1.16	XBB.1.16 nsp6 F260L
	21	23	34	33	31	29
	31	37	18	13	9	36
	24	57	28	19	17	12
	22	53	58	53	15	16
	13	13	59	9	9	25
	44	12	9	65	11	16
	23	31	8	20	35	14
	49	23	23	36	18	7
	11	14		14	12	12
	19	29		28	19	4
	13	19		13	11	32
	30	2		17	14	23
	18	18		23	40	42
	18	3		48	21	9
	34	11		55	17	36
	20	4		24	9	15
	19	6		7	21	5
	30	13		10	14	12
	23	3		22	23	1
	30	22		75	19	4
	23	34		18	26
	58	24		20	38
	13	31		14	10
	14	18		18	38
	12	12		39	10
	33	16		29	30
	24	15		15	21
	14	18		13	39
	19	24		26	8
	30	12		12	19
	10	16		13	12
	24	13		12	3
	17	12		26	23
	17	8		16	24
	29	16		15	21
	23	39		20	22
	60	24		23	36
	32	24		15	16
	40	18		11	33
	34	14		15	22
	7	13		18	13
	29	15		23	18
	13	11		15	26
	15	23		24	14
	17	16		10	21
	36	9		22	17
	37	16		19	10
	8	2		6	21
	28			12	25
	27			18	11
	34			15	15
	17			16	8
	24			28	19
	13			17	20
	16			35	26
	21			11	19
	13			7	43
	24			18	19
	21			5	12
	15			13	22
	7			6	14
	6			19	43
	9			30	13
	13			19	18
	33			25	10
	43			14	11
	13			11	28
	23			19	11
	25			6	7
	13			21	12
	16			12	21
	11			15	24
	5			8	32
	33			17	9
	9			12	9
	13			11	12
	11			16	40
	6			8	18
	5			9	19
	23			14	18
	17			8	21
	17			14	12
	6			16	25
	13			7	22
	21			12	31
	20			35	27
	12			29	15
	21			7	12
	7			18	16
	0			37	21
	10			31	18
	13			27	21
	27			29	22
	37			11	13
	15			13	12
	8			10	37
	9			11	30
	15			8	22
	32			26	13
	20			34	10
	10			23	18
	0			12	21
	14			16	24
	21			15	10
	3			31	19
	21			13	16
	22			7	22
	19			27	11
	22			15	34
	5			55	16
	32			8	21
	19			16	12
	19			32	15
	4			7	13
	15			19	24
	20			11	24
	4			11	17
	12			15	10
	13			27	11
	0			20	24
	12			8	9
	6			13	23
	15			16	17
	25			13	17
	8			22	13
	9			18	8
	6			35	8
	5			11	14
	32			5	12
	8			13	11
	5			19	34
	6			12	23
	29			13	16
	3			15	22
	19			38	15
	5			13	11
	4			6	5
	1			6	7
	9			23	9
	11			3	15
	15			14	18
	9			12	22
	1			17	14
	15			16	25
	1			13	25
	9			36	21
	18			21	16
	8			21	27
	12			8	8
	2			16	11
	0			20	9
	11			12	6
	4			14	20
	4			7	31
	6			2	34
	0			5	15
	10			32	14
	10			16	22
	13			20	41
	7			34	19
	5			12	12
	4			10	33
	1			48	15
	10			27	17
	1			5	13
	13			7	20
	0			23	11
	9			10	16
	1			21	17
	0			31	14
	2			4	12
	0			8	16
	4			7	6
	5			31	11
	6			3	10
	4			15	21
	8			24	13
	4			22	16
	0			29	15
	11			14	12
	4			40	29
	13			21	21
	4			15	14
	9			30	10
	15			9	8
	1			37	4
	4			29	15
	2			2	20
	4			20	12
	6			15	13
	5			14	0
	2			27	11
	2			7	13
	0			7	9
	4			10	4
	4			11	9
	3			14	13
	0			6	8
	11			7	12
	9			4	9
	1			13	16
	0			11	17
	3			4	13
	1			16	5
	1			6	4
	1			10	31
	2			8	20
	0			12	5
	2			6	5
	0			2	10
	4			3	11
	0			8	9
	0			1	17
	0			1	1
	0			1	6
	0				4
	1				46
	5				24
	1				22
	0				11
	2				25
	0				11
	0				43
	0				19
	0				40
	13				25
	18				35
	17				33
	23				29
	13				6
	15				13
	20				12
	19				27
	22				11
	20				8
	31				5
	26				26
	8				27
	18				30
	52				21
	48				58
	55				20
	20				4
	15				5
	25				30
	36				12
	28				21
	7				7
	22				16
	22				18
	41				14
	15				25
	35				20
	35				16
	9				7
	14				13
	28				47
	24				16
	40				9
	15				9
	9				38
	35				22
	46				9
	15				24
	10				18
	34				10
	20				12
	20				22
	33				23
	13				21
	21				21
	15				20
	39				32
	35				13
	19				22
	26				18
	49				25
	33				7
	24				25
	6				25
	67				14
	21				9
	58				8
	25				16
	18				30
	20				14
	13				20
	6				7
	17				17
	33				17
	55				17
	28				16
	12				11
	29				14
	13				18
	20				9
	21				30
	17				14
	12				22
	31				24
	38				17
	25				8
	28				17
	17				8
	16				10
	5				12
	33				19
	16				20
	15				10
	28				13
	15				17
	8				23
	9				23
	19				20
	9				30
	11				8
	16				9
	27				25
	15				29
	11				16
	18				20
	15				8
	22				11
	19				11
	29				18
	13				11
	21				18
	13				14
	11				13
	19				11
	2				12
	6				14
	18				9
	24				6
	18				13
	13				27
	14				11
	15				10
	19				20
	11				8
	14				17
	28				16
	7				17
	15				15
	6				13
	13				14
	2				12
	21				12
	18				27
	9				8
	11				18
	14				4
	7				12
	13				5
	1				13
	10				15
	9				21
	14				12
	9				12
	8				27
	3				24
	12				14
	2				7
	2				9
	4				24
	0				8
	0				8
	5				14
	20				14
	7				20
	0				13
	8				7
	27				10
	0				6
	12				5
	3				21
	9				10
	0				5
	0				5
	0				4
	1				18
	10				10
	8				11
	6				15
	0				15
	4				20
	0				20
	0				10
	3				12
	5				15
	2				17
	0				7
	1				14
	0				13
	0				8
	1				14
	2				21
	3				9
	6				6
	0				30
	0				23
	0				15
	1				5
	1				18
	0				3
	0				9
	2				0
	0				16
	0				0
	0				20
	0				9
	0				19
	0				17
	0				19
	0				31
	0				27
	0				21
	0				7
	0				14
	0				7
	19				42
	44				12
	24				19
	12				6
	58				7
	30				8
	47				10
	40				43
	26				57
	13				25
	24				27
	29				13
	17				7
	21				24
	9				28
	23				9
	22				13
	3				40
	33				23
	12				15
	32				15
	41				21
	11				11
	5				7
	18				36
	49				11
	43				36
	39				18
	38				26
	27				11
	15				21
	20				18
	45				20
	30				52
	36				10
	14				27
	58				26
	21				13
	19				16
	13				4
	33				11
	11				17
	49				10
	29				17
	35				20
	15				12
	9				13
	32				8
	13				12
	25				28
	19				17
	12				24
	27				20
	8				12
	20				16
	10				9
	12				15
	18				17
	22				13
	11				11
	27				19
	20				18
	7				20
	26				31
	22				15
	10				13
	21				14
	18				23
	10				11
	34				7
	26				9
	16				0
	25				9
	20				31
	27				26
	32				10
	25				14
	11				16
	32				11
	26				17
	11				25
	15				17
	15				13
	22				6
	30				15
	3				19
	13				19
	13				8
	18				19
	17				15
	32				24
	16				20
	20				7
	36				3
	34				15
	35				17
	12				18
	34				13
	18				21
	12				7
	19				16
	28				16
	1				17
	22				9
	22				15
	26				8
	16				0
	13				20
	1				11
	28				19
	15				17
	16				13
	28				9
	17				26
	13				9
	16				11
	5				6
	51				32
	16				17
	8				13
	21				1
	8				9
	17				20
	6				16
	22				24
	26				17
	20				8
	7				22
	10				15
	17				12
	13				28
	20				15
	22				21
	22				2
	6				20
	6				28
	16				15
	2				8
	5				13
	8				18
	12				18
	9				17
	18				18
	35				1
	16				18
	12				9
	12				26
	12				16
	13				24
	28				0
	11				9
	4				10
	27				25
	16				14
	22				0
	8				12
	10				0
	5				16
	11				11
	10				9
	4				8
	5				10
	10				5
	2				12
	24				12
	5				8
	9				13
	6				24
	0				13
	16				18
	5				9
	10				14
	4				9
	3				7
	2				13
	12				7
	2				14
	7				10
	8				11
	7				10
	8				11
	4				0
	8				7
	6				9
	12				6
	10				8
	5				10
	9				7
	3				9
	7
	0
	10
	18
	1
	10
	10
	1
	8
	8
	4
	10
	4
	6
	3
	0
	0
	13
	3
	2
	2
	6
	1
	3
	5
	10
	15
	6
	9
	2
	11
	3
	7
	3
	1
	14
	16
	1
	15
	11
	15
	10
	2
	3
	1
	7
	10
	0
	1
	5
	0
	1
	1
	0
	0
	0
	1
	0
	4
	1

## Sheet: Fig. S2C
	B.1	BA.1	BA.2	BA.2 nsp6 L260F	XBB.1.16	XBB.1.16 nsp6 F260L
	0.2709	0.170255	0.08907	0.134781	0.049944	0.206585
	0.155757	0.106366	0.199786	0.639514	0.612628	0.108681
	0.205794	0.047751	0.132074	0.319666	0.454396	0.27762
	0.152709	0.049563	0.055101	0.046833	0.392541	0.429443
	0.451098	0.581752	0.043768	0.823533	0.879487	0.138712
	0.071432	0.399482	0.52224	0.041919	0.5292	0.229702
	0.269552	0.044623	0.256031	0.273972	0.152073	0.341523
	0.069795	0.171793	0.096441	0.085635	0.267576	0.955791
	0.606996	0.079452		0.359904	0.581871	0.222741
	0.433947	0.059557		0.127478	0.222446	5.82517
	0.402963	0.128446		0.411215	0.640611	0.085571
	0.140101	0.377692		0.33376	0.291718	0.20189
	0.267935	0.080703		0.143014	0.073795	0.065814
	0.284434	0.090388		0.054626	0.302259	0.252512
	0.087964	0.078756		0.035114	0.25414	0.079717
	0.20221	0.04358		0.135985	0.592542	0.246888
	0.296166	0.219513		0.936818	0.209763	0.046485
	0.119054	0.103147		0.769329	0.492126	0.129125
	0.223638	0.76184		0.162554	0.129394	0.464851
	0.121507	0.172398		0.024627	0.244337	0.283269
	0.17355	0.079017		0.193688	0.126528
	0.050575	0.222136		0.205697	0.057865
	0.332822	0.072074		0.241912	0.470662
	0.404966	0.05165		0.238882	0.052795
	0.468079	0.414008		0.057992	0.446257
	0.123256	0.257393		0.07987	0.084577
	0.124888	0.241206		0.310934	0.158376
	0.263851	0.127691		0.354827	0.060819
	0.225987	0.090388		0.119135	1.05136
	0.104075	0.173512		0.260672	0.232426
	0.614766	0.028145		0.353452	0.419657
	0.085747	0.052261		0.347024	2.47921
	0.276257	0.18239		0.070656	0.112698
	0.169293	0.045396		0.180221	0.122669
	0.107231	0.038586		0.302153	0.148626
	0.21551	0.085421		0.135097	0.171918
	0.038834	0.116616		0.122803	0.059182
	0.082734	0.134976		0.225195	0.147082
	0.075611	0.096127		0.43988	0.081744
	0.099223	0.201594		0.236041	0.186325
	1.0388	0.165724		0.177547	0.364454
	0.078212	0.167863		0.121485	0.278696
	0.305317	0.464851		0.250503	0.174835
	0.222612	0.101274		0.122467	0.439949
	0.18779	0.149806		0.477635	0.164701
	0.061873	0.304162		0.11045	0.19905
	0.03472	0.062646		0.169973	0.513661
	1.13489	0.08716		1.59793	0.077739
	0.088049			0.312322	0.111378
	0.124024			0.123028	0.466772
	0.07208			0.27013	0.29234
	0.151599			0.192024	0.751752
	0.137801			0.092348	0.23983
	0.347263			0.108975	0.189717
	0.166148			0.039465	0.099194
	0.142038			0.302537	0.149049
	0.235864			0.792144	0.054241
	0.147889			0.087877	0.179309
	0.100665			1.14818	0.316357
	0.233459			0.21936	0.08884
	1.27834			0.787665	0.346267
	1.43975			0.140357	0.047642
	0.659974			0.067145	0.364454
	0.184978			0.074363	0.13881
	0.070219			0.075678	0.43115
	0.053613			0.183213	0.457168
	0.300503			0.047061	0.10554
	0.050308			0.088528	0.425473
	0.082744			0.27762	0.642728
	0.350701			0.129389	0.510852
	0.14345			0.254216	0.110679
	0.322707			0.0532	0.067589
	1.23186			0.150714	0.056745
	0.08836			0.076403	0.436157
	0.562413			0.187232	0.477764
	0.329384			0.262199	0.434991
	0.360164			0.121206	0.041982
	0.409973			0.404929	0.182569
	0.622901			0.307031	0.13424
	0.139939			0.091903	0.19584
	0.10053			0.315954	0.072205
	0.057905			0.08123	0.162214
	0.048422			0.119844	0.098548
	0.220048			0.237169	0.112611
	0.079583			0.110564	0.056595
	0.06566			0.103216	0.115894
	0.070212			0.121602	0.162181
	0.094077			1.96139	0.344603
	0.474338			0.241393	0.171596
	0.244047			0.056027	0.092496
	0.163661			0.057562	0.19046
	0.040172			0.132314	0.108044
	0.037606			0.115798	0.10901
	0.058365			0.469653	0.147157
	0.305059			0.160222	0.269549
	0.10617			0.528768	0.039813
	0.149785			0.61564	0.04571
	0.027464			1.33282	0.099645
	0.075248			0.042978	0.262682
	0.112726			0.095303	0.255668
	0.056921			0.10457	0.122669
	0.070097			0.142038	0.158903
	0.064563			0.234241	0.120853
	0.087225			0.236558	0.549687
	0.080196			0.090818	0.103014
	0.146795			0.277811	0.164786
	0.051623			1.37558	0.080917
	0.102267			0.100112	0.388977
	0.04358			0.243272	0.053583
	0.105589			0.026047	0.197017
	0.08885			0.713619	0.101983
	0.06537			0.310506	0.229198
	0.062497			0.057993	0.163214
	0.110693			0.538374	0.228987
	0.334112			0.183172	0.089984
	0.082317			0.146947	0.097853
	0.130653			0.3083	0.088466
	0.124283			0.265482	0.429987
	0.196916			0.094851	0.249713
	0.122411			0.163279	0.074045
	0.036072			0.423087	0.437591
	0.079896			0.316319	0.058216
	0.043042			0.155707	0.199854
	0.313129			0.317694	0.156425
	0.102267			0.059547	0.270934
	0.054929			0.121952	0.655513
	0.16524			0.037568	0.653697
	0.074376			0.370728	0.216417
	0.27762			0.511336	0.33734
	0.038139			0.248929	0.310221
	0.309901			0.115569	0.059715
	0.037343			0.094423	0.06239
	0.209183			0.142344	0.138003
	0.123476			0.119312	0.125577
	2.90532			0.062291	0.09297
	0.222383			0.199418	0.140224
	0.127738			0.229198	1.06916
	0.118279			0.836087	0.358125
	0.129125			0.078207	0.385941
	0.464851			0.426114	0.151335
	0.082124			0.276895	0.110833
	0.116213			0.076668	0.062909
	0.126256			0.076001	0.1257
	0.067791			0.134371	0.077165
	0.14345			0.079767	0.050204
	0.122669			0.037034	0.078529
	0.058107			0.082219	0.085798
	0.104688			0.08828	0.077156
	0.079896			0.388587	0.192478
	0.10895			0.149352	0.322707
	0.151722			0.096747	0.282641
	0.118537			0.092002	0.490676
	0.095295			0.080045	0.104301
	0.052261			0.049805	0.04692
	0.415046			0.72633	0.037397
	0.199886			1.46893	0.029441
	0.079896			0.107134	0.067593
	0.581064			0.389948	0.090281
	0.124348			0.133064	0.049914
	0.232426			0.07962	0.114925
	0.055012			0.234847	0.150915
	0.20947			0.223129	0.052397
	0.464851			0.029305	0.223129
	0.145266			0.101068	0.093694
	0.268742			1.98491	0.099022
	0.381178			1.00085	0.090355
	0.290532			0.077988	0.187285
	0.188846			0.427663	0.111673
	0.058106			0.157586	0.17452
	0.203373			0.041841	0.084195
	0.053784			3.19585	0.142845
	0.457588			0.886123	0.119844
	0.09077			0.647471	0.335726
	0.522958			0.050306	0.068191
	0.055954			1.92397	0.294018
	0.074376			0.167863	0.091178
	0.348638			0.069405	0.135467
	0.079896			0.06555	0.190208
	0.08716			0.030815	0.100718
	0.10895			0.090717	0.158179
	0.164635			0.022516	0.055412
	0.348638			0.071678	0.035839
	0.319585			0.138939	0.126885
	0.464851			0.046614	0.276587
	0.210636			0.305597	0.504799
	0.384955			0.034295	0.660961
	0.05165			0.062183	0.035639
	0.08836			0.058107	0.042999
	0.081779			0.082802	0.050036
	0.929702			0.0532	0.115525
	0.090388			0.123328	0.182483
	1.27834			0.053085	0.118276
	1.16213			0.415046	0.057389
	0.116213			0.415046	0.711804
	0.232426			0.211507	0.213774
	2.00467			0.148868	0.202857
	0.326849			0.135779	0.245136
	0.581064			0.368007	0.163828
	0.079025			0.256143	0.034433
	0.464851			0.138003	0.04585
	0.145266			0.18154	0.122245
	0.768792			0.06531	0.044697
	0.362268			0.145266	0.111564
	0.373972			0.056745	0.188846
	0.191784			0.058106	0.027209
	0.428406			0.174319	0.075248
	0.110531			0.177951	0.557821
	0.247533			0.070212	0.102267
	0.322885			0.193688	0.052296
	0.19785			1.51077	0.168076
	0.223419			0.335726	0.160689
	0.186231			0.09987	0.057101
	0.173975			0.929702	0.116213
	1.00233			0.116213	0.132354
	0.160331			0.232426	0.181583
	0.078478				0.09754
	0.088975				0.199943
	0.034883				0.208415
	0.248405				0.981566
	0.456071				0.11863
	0.16307				0.592589
	0.136209				0.058641
	0.079303				0.251419
	1.40404				0.089339
	0.181042				0.17999
	0.300857				0.113557
	0.071829				0.122509
	0.113114				0.144817
	0.094583				1.98207
	0.076179				0.449723
	0.819229				0.479378
	0.411488				0.124502
	0.103317				0.447563
	0.11016				1.17666
	0.071907				2.60317
	0.282526				0.156268
	1.26973				0.164834
	0.097619				0.104979
	0.064697				0.164964
	0.377046				0.031022
	0.503202				0.195528
	0.084948				4.00208
	0.065951				1.87335
	0.126963				0.161794
	0.096684				0.525379
	0.223486				0.167599
	0.101983				1.11707
	0.261866				0.317769
	0.081448				0.387017
	0.079404				0.316621
	0.182528				0.130902
	0.16899				0.149333
	0.045788				0.280545
	0.045781				0.569206
	0.174925				0.279873
	1.34936				0.042824
	0.032956				0.276913
	0.156268				0.588238
	0.046084				0.923964
	0.104313				0.077743
	0.153874				0.081637
	0.159212				0.451939
	0.226924				0.14567
	1.23638				0.223817
	0.112594				0.534579
	0.082704				0.31555
	0.047753				0.121255
	0.12229				0.164324
	0.205794				0.255879
	0.059696				0.102773
	0.066702				0.159793
	0.126091				0.056064
	0.129916				0.310818
	0.30722				0.084278
	0.383341				0.148853
	0.050306				0.131832
	0.056819				0.213452
	0.058571				0.062662
	0.038095				0.096689
	0.129483				0.308913
	0.059468				0.88953
	1.32483				0.936966
	0.077582				0.232426
	0.113943				0.070244
	0.070761				0.185585
	0.047286				0.157468
	0.271163				0.887012
	0.492089				0.238457
	0.362986				0.141546
	0.062774				0.18779
	0.36442				0.174773
	0.092202				0.493664
	0.059014				0.48086
	0.080504				0.076041
	0.087289				0.538022
	0.203613				0.086256
	0.073171				0.222939
	0.049068				0.035296
	0.097484				0.069808
	0.088528				0.15361
	0.063288				0.435798
	0.095583				0.176129
	0.103827				0.096239
	0.129278				0.330044
	0.098925				0.429342
	0.0705				0.193151
	0.464851				0.107206
	0.48422				0.299829
	0.053802				0.323883
	0.102493				0.234436
	0.071378				0.0971
	0.083893				0.089411
	0.03439				0.08164
	0.05165				0.045194
	0.077904				0.593775
	0.146947				0.586803
	0.127478				0.058757
	0.035872				0.070888
	0.047434				0.25467
	0.087289				0.094132
	0.164635				0.691829
	0.022005				0.369768
	0.116213				0.169997
	0.050333				0.193329
	0.048422				0.270843
	0.028695				0.064563
	0.139263				0.222939
	0.069965				0.083893
	0.094868				0.236267
	0.034382				0.356709
	0.464851				0.135186
	0.117375				0.47059
	0.067432				1.14276
	0.069965				0.289501
	0.086084				0.037462
	0.105318				0.267001
	0.451939				0.307964
	0.100072				0.139455
	0.842543				0.201557
	0.464851				0.152404
	0.036317				0.126654
	0.065079				0.080424
	0.110983				0.108982
	0.085381				0.20492
	0.049027				0.186771
	0.033158				0.062949
	0.088774				0.225969
	0.206601				0.037941
	0.071736				0.205188
	1.8594				0.173243
	0.063917				1.93204
	0.049027				0.226776
	0.100072				0.878569
	0.261479				0.221423
	0.077475				0.088322
	0.158049				0.059556
	0.08716				0.175933
	0.116213				0.130739
	0.232426				0.049259
	0.08716				0.056694
	0.142038				0.093089
	0.116213				0.339152
	3.13775				0.225252
	0.232426				0.05851
	0.174319				0.366797
	0.167076				0.118029
	0.054925				0.165425
	0.14345				0.096646
	0.309094				0.054039
	0.06847				0.024068
	0.125122				0.15416
	0.084332				0.241723
	0.107061				0.474536
	0.238614				0.660089
	0.339699				0.075631
	0.166047				0.228939
	0.181988				0.511336
	0.28068				0.120861
	0.157059				0.740857
	0.859401				0.083932
	0.168717				0.049972
	0.186325				0.200731
	3.96415				0.12396
	0.11077				0.105883
	0.193688				0.038641
	0.138003				0.124057
	0.065676				0.068566
	0.353441				0.302638
	1.60838				0.11518
	0.257175				0.110181
	0.044675				0.50517
	0.052041				0.059292
	0.070293				0.077704
	0.10567				0.119845
	0.109517				0.05277
	0.232942				0.069833
	0.197852				0.07891
	0.044878				0.177547
	0.110531				0.032152
	0.052816				0.071397
	0.244877				0.088322
	0.044219				0.697277
	0.153633				0.065997
	0.187357				0.167863
	0.386459				0.080345
	0.126244				0.048573
	0.596431				0.059559
	0.045111				0.074606
	0.088161				0.04024
	0.058154				0.040212
	0.300087				0.326748
	0.593977				0.114762
	0.051751				0.210586
	0.173975				0.283812
	0.058385				1.50128
	0.229206				0.703206
	0.222741				1.13367
	0.077475				0.063179
	0.386771				0.662574
	0.143523				0.23146
	0.489256				1.24929
	0.350253				1.67441
	0.116213				1.31647
	0.130619				0.779788
	0.199771				0.056441
	0.134864				0.051328
	0.110983				0.14931
	1.23802				0.132792
	0.061029				0.460038
	0.136382				1.20245
	0.411393				0.147284
	0.081692				0.12066
	0.215568				1.05309
	0.538065				0.481355
	0.055995				0.071253
	0.091801				0.161468
	0.16978				0.214865
	0.081256				0.371881
	0.09849				0.150734
	0.093257				0.721288
	0.047211				0.685418
	0.076607				0.073978
	0.380333				0.336153
	0.081939				0.065011
	0.042462				0.173243
	0.325588				0.123777
	0.249987				0.524398
	0.206601				0.223729
	0.136862				0.216644
	0.042095				0.153982
	3.25396				0.052906
	0.193917				0.912271
	0.259932				0.105054
	0.166787				0.095068
	0.176129				0.409839
	0.045282				0.258755
	0.246044				2.6729
	0.088903				0.399542
	0.035778				0.339792
	0.029857				0.555497
	0.057015				0.266204
	0.213057				0.069728
	0.058307				0.430149
	0.121593				0.297752
	0.205794				0.895202
	0.11074				0.25583
	0.044766				0.121994
	0.116213				0.135112
	0.0886				0.113993
	0.048502				0.162988
	0.083378				0.381727
	0.153437				0.115759
	0.138218				0.586803
	15.8049				0.232426
	0.035131				0.150393
	0.080058				0.323883
	0.172957				0.425473
	0.072929				0.160638
	0.149589				0.203372
	0.253055				0.16357
	0.078988				0.092148
	0.069728				0.268581
	0.026987				0.18154
	0.135279				0.349824
	0.501168				0.113577
	0.077212				0.350559
	0.314138				1.01271
	0.099726				0.515067
	0.216285				0.632714
	0.082838				0.066995
	0.035758				0.096099
	0.095295				0.583388
	0.49094				0.228868
	0.142942				0.225616
	0.125864				0.302537
	0.151971				0.148785
	0.073214				0.110635
	0.073473				0.178139
	0.092922				0.188416
	0.91679				0.71019
	0.093616				0.258767
	0.053113				0.083699
	2.32426				0.094644
	0.980836				0.541116
	0.433982				0.159672
	0.130739				0.174061
	0.373029				0.085747
	0.034792				0.11476
	0.049616				0.374727
	0.06764				0.1033
	0.119441				0.185424
	0.082317				0.104953
	0.158986				0.147059
	0.042634				0.250992
	0.028312				0.090915
	0.15367				0.972393
	0.276006				0.181583
	0.042085				0.175681
	0.08035				0.065546
	0.048982				0.417505
	0.464851				0.20815
	0.208021				0.348638
	0.079025				0.093842
	0.279487				0.324628
	0.10924				0.118466
	0.334112				0.217145
	0.111564				0.248929
	0.047647				0.578195
	0.174319				0.077533
	0.050641				0.266859
	0.409069				0.377452
	0.104735				0.235654
	0.235654				0.016569
	0.088975				0.104149
	0.03254				0.182227
	0.110402				0.348638
	0.414008				0.295554
	0.890965				0.057525
	0.232426				0.162062
	0.044387				0.047211
	0.232426				0.176531
	0.263258				0.207004
	0.06537				0.090521
	0.239541				0.238107
	0.172503				0.308287
	0.181583				0.061664
	0.216083				0.249987
	0.122669				0.120956
	0.109757				0.058107
	0.103429				0.140908
	0.116213				0.053956
	0.189384				0.133257
	1.09756				0.226978
	0.232426				0.085269
	0.167346				0.145983
	0.077834				0.082855
	0.697277				0.210711
	0.07089				0.064921
	0.101105				1.16213
	0.929702				0.126615
	0.076265				0.147777
	0.139819				0.026646
	0.995072				0.044942
	0.124348				0.065571
	0.239689				0.202296
	0.335726				0.187103
	0.193688				0.048159
	0.081143				0.10139
	0.232426				0.105721
	0.290532				0.077173
	0.261479				0.201692
	0.064563				0.324248
	0.116213				0.183398
	0.619802				0.25102
	0.195238				0.241723
	0.027891				0.175933
	0.04287				0.097651
	0.196916				0.268742
	0.142038				0.12584
	0.319585				0.073642
	0.056666				0.077017
	0.142038				0.025825
	0.097239				0.088953
	0.167863				0.17847
	0.348638				0.345769
	0.042098				0.282231
	0.03904				0.04401
	2.20804				0.170762
	0.033573				0.118585
	0.076835				0.1964
	0.032023				0.143105
	0.104592				0.067403
	0.261479				0.067231
	0.284076				0.388957
	0.116213				0.120517
	0.085381				0.067791
	0.063917				0.156161
	1.39455				0.117375
	0.223129				0.130443
	0.116213				0.074606
	0.348638
	0.116213
	0.370428
	2.32426
